# Supplementary material for: (5,5′-Dimethyl-2,2′-bipyridine-κ2 N,N′)(1-naphthyl­acetato-κO)(1-naphthyl­acetato-κ2 O,O′)zinc hemihydrate
Source: Acta Crystallogr Sect E Struct Rep Online. 2011 Apr 16;67(Pt 5):m606. doi: 10.1107/S1600536811013353 (PMC3089144; doi:10.1107/S1600536811013353)
Supplement: Supplementary file 1 [file e-67-0m606-sup1.cif]

##############################################################################
#                                                                            #
# This CIF contains the data in a paper accepted for publication in          #
# Acta Crystallographica Section E. It conforms to the requirements of       #
# Notes for Authors for Acta Crystallographica Section E, and has been       #
# peer reviewed under the auspices of the IUCr Commission on Journals.       #
#                                                                            #
# Full details of the Crystallographic Information File format               #
# are given in the paper "The Crystallographic Information File (CIF):       #
# a New Standard Archive File for Crystallography" by S. R. Hall, F. H.      #
# Allen and I. D. Brown [Acta Cryst. (1991), A47, 655-685].                  #
#                                                                            #
# The current version of the core CIF dictionary is obtainable from          #
# ftp://ftp.iucr.org/pub/cif_core.dic.                                       #
#                                                                            #
# Software is freely available for graphical display of the structure(s)     #
# in this CIF. For information consult the CIF software page                 #
# http://www.iucr.org/resources/cif/software.                                #
#                                                                            #
# This file may be used for bona fide research purposes within the           #
# scientific community so long as proper attribution is given to the journal # 
# article from which it was obtained.                                        #
#                                                                            #
##############################################################################
data_I
_audit_creation_method     SHELXL-97
_chemical_name_systematic
;
(5,5'-Dimethyl-2,2'-bipyridine-\k^2^<i>N</i>,<i>N</i>')(1-naphthylacetato-
\k<i>O</i>)(1-naphthylacetato-\k^2^<i>O</i>,<i>O</i>')zinc hemihydrate
;
_chemical_name_common     ?
_chemical_formula_moiety     'C36 H30 N2 O4 Zn, 0.5(H2 O)'
_chemical_formula_sum     'C36 H31 N2 O4.5 Zn'
_chemical_formula_iupac     '[Zn (C12 H9 O2)2 (C12 H12 N2)], 0.5H2 O'
_chemical_formula_weight     629.00
_chemical_melting_point     ?
_symmetry_cell_setting     monoclinic
_symmetry_space_group_name_H-M     'C 2/c'
_symmetry_space_group_name_Hall     '-C 2yc'
loop_
    _symmetry_equiv_pos_as_xyz
    'x, y, z'
    '-x, y, -z+1/2'
    'x+1/2, y+1/2, z'
    '-x+1/2, y+1/2, -z+1/2'
    '-x, -y, -z'
    'x, -y, z-1/2'
    '-x+1/2, -y+1/2, -z'
    'x+1/2, -y+1/2, z-1/2'
_cell_length_a     32.212(7)
_cell_length_b     8.2668(17)
_cell_length_c     25.314(5)
_cell_angle_alpha     90.00
_cell_angle_beta     117.865(4)
_cell_angle_gamma     90.00
_cell_volume     5959(2)
_cell_formula_units_Z     8
_cell_measurement_reflns_used     5837
_cell_measurement_theta_min     2.82
_cell_measurement_theta_max     27.90
_cell_measurement_temperature     296(2)
_exptl_crystal_description     block
_exptl_crystal_colour     colorless
_exptl_crystal_size_max     0.30
_exptl_crystal_size_mid     0.28
_exptl_crystal_size_min     0.21
_exptl_crystal_density_diffrn     1.402
_exptl_crystal_density_meas     ?
_exptl_crystal_density_method     'not measured'
_exptl_crystal_F_000     2616
_exptl_absorpt_coefficient_mu     0.870
_exptl_absorpt_correction_type     multi-scan
_exptl_absorpt_process_details     '(SADABS; Sheldrick, 1996)'
_exptl_absorpt_correction_T_min     0.756
_exptl_absorpt_correction_T_max     0.819
_exptl_special_details     ?
_diffrn_ambient_temperature     296(2)
_diffrn_radiation_type     MoK\a
_diffrn_radiation_wavelength     0.71073
_diffrn_radiation_source     'fine-focus sealed tube'
_diffrn_radiation_monochromator     graphite
_diffrn_measurement_device_type     'Bruker APEXII area-detector'
_diffrn_measurement_method     '\f and \w'
_diffrn_detector_area_resol_mean     ?
_diffrn_reflns_number     21468
_diffrn_reflns_av_R_equivalents     0.0490
_diffrn_reflns_av_sigmaI/netI     0.0464
_diffrn_reflns_theta_min     2.57
_diffrn_reflns_theta_max     25.20
_diffrn_reflns_theta_full     25.20
_diffrn_measured_fraction_theta_max     0.993
_diffrn_measured_fraction_theta_full     0.993
_diffrn_reflns_limit_h_min     -38
_diffrn_reflns_limit_h_max     38
_diffrn_reflns_limit_k_min     -9
_diffrn_reflns_limit_k_max     9
_diffrn_reflns_limit_l_min     -30
_diffrn_reflns_limit_l_max     30
_diffrn_standards_number     0
_diffrn_standards_interval_count     .
_diffrn_standards_interval_time     .
_diffrn_standards_decay_%     ?
_refine_special_details
;
 Refinement of F^2^ against ALL reflections.  The weighted R-factor wR and
 goodness of fit S are based on F^2^, conventional R-factors R are based
 on F, with F set to zero for negative F^2^. The threshold expression of
 F^2^ > 2sigma(F^2^) is used only for calculating R-factors(gt) etc. and is
 not relevant to the choice of reflections for refinement.  R-factors based
 on F^2^ are statistically about twice as large as those based on F, and R-
 factors based on ALL data will be even larger.
;
_reflns_number_total     5325
_reflns_number_gt     3566
_reflns_threshold_expression     I>2\s(I)
_refine_ls_structure_factor_coef     Fsqd
_refine_ls_matrix_type     full
_refine_ls_R_factor_all     0.0790
_refine_ls_R_factor_gt     0.0439
_refine_ls_wR_factor_gt     0.0893
_refine_ls_wR_factor_ref     0.1063
_refine_ls_goodness_of_fit_ref     0.988
_refine_ls_restrained_S_all     0.989
_refine_ls_number_reflns     5325
_refine_ls_number_parameters     395
_refine_ls_number_restraints     2
_refine_ls_hydrogen_treatment     constr
_refine_ls_weighting_scheme     calc
_refine_ls_weighting_details
        'calc w=1/[\s^2^(Fo^2^)+(0.0328P)^2^+11.1760P] where P=(Fo^2^+2Fc^2^)/3'
_atom_sites_solution_hydrogens     geom
_atom_sites_solution_primary     direct
_atom_sites_solution_secondary     difmap
_refine_ls_shift/su_max     0.020
_refine_ls_shift/su_mean     0.000
_refine_diff_density_max     0.451
_refine_diff_density_min     -0.296
_refine_ls_extinction_method     none
_refine_ls_extinction_coef     ?
loop_
    _atom_type_symbol
    _atom_type_description
    _atom_type_scat_dispersion_real
    _atom_type_scat_dispersion_imag
    _atom_type_scat_source
    'C' 'C' 0.0033 0.0016
                         'International Tables Vol C Tables 4.2.6.8 and 6.1.1.4'
    'H' 'H' 0.0000 0.0000
                         'International Tables Vol C Tables 4.2.6.8 and 6.1.1.4'
    'N' 'N' 0.0061 0.0033
                         'International Tables Vol C Tables 4.2.6.8 and 6.1.1.4'
    'O' 'O' 0.0106 0.0060
                         'International Tables Vol C Tables 4.2.6.8 and 6.1.1.4'
    'Zn' 'Zn' 0.2839 1.4301
                         'International Tables Vol C Tables 4.2.6.8 and 6.1.1.4'
_computing_data_collection     'APEX2 (Bruker, 2004)'
_computing_cell_refinement     'SAINT (Bruker, 2004)'
_computing_data_reduction     'SAINT (Bruker, 2004)'
_computing_structure_solution     'SHELXS97 (Sheldrick, 2008)'
_computing_structure_refinement     'SHELXL97 (Sheldrick, 2008)'
_computing_molecular_graphics     'SHELXTL (Sheldrick, 2008)'
_computing_publication_material     'SHELXL97 (Sheldrick, 2008)'
loop_
    _atom_site_type_symbol
    _atom_site_label
    _atom_site_fract_x
    _atom_site_fract_y
    _atom_site_fract_z
    _atom_site_U_iso_or_equiv
    _atom_site_adp_type
    _atom_site_calc_flag
    _atom_site_refinement_flags
    _atom_site_occupancy
    _atom_site_symmetry_multiplicity
    _atom_site_disorder_assembly
    _atom_site_disorder_group
    Zn Zn1 0.120445(14) 0.34832(5) 0.280713(17) 0.04660(14) Uani d U 1 1 . .
    O O1 0.07142(9) 0.4782(3) 0.21694(10) 0.0619(6) Uani d U 1 1 . .
    O O2 0.12780(10) 0.4724(3) 0.19164(11) 0.0687(7) Uani d . 1 1 . .
    O O3 0.18066(9) 0.4490(3) 0.34162(11) 0.0691(7) Uani d . 1 1 . .
    O O4 0.12345(12) 0.5188(4) 0.35996(13) 0.0879(10) Uani d . 1 1 . .
    N N1 0.08321(9) 0.1801(3) 0.30436(11) 0.0448(7) Uani d . 1 1 . .
    N N2 0.14254(9) 0.1318(3) 0.26096(11) 0.0442(6) Uani d . 1 1 . .
    C C1 0.08888(14) 0.5173(4) 0.18284(15) 0.0533(9) Uani d . 1 1 . .
    C C2 0.05863(14) 0.6281(5) 0.13114(16) 0.0660(11) Uani d . 1 1 . .
    H H2A 0.0269 0.5856 0.1120 0.079 Uiso calc R 1 1 . .
    H H2B 0.0576 0.7335 0.1473 0.079 Uiso calc R 1 1 . .
    C C3 0.07433(12) 0.6504(5) 0.08408(17) 0.0647(11) Uani d . 1 1 . .
    C C4 0.09184(16) 0.7942(6) 0.0771(2) 0.0952(16) Uani d . 1 1 . .
    H H4A 0.0946 0.8806 0.1021 0.114 Uiso calc R 1 1 . .
    C C5 0.10634(18) 0.8141(8) 0.0303(3) 0.107(2) Uani d . 1 1 . .
    H H5A 0.1182 0.9118 0.0249 0.129 Uiso calc R 1 1 . .
    C C6 0.10167(19) 0.6813(9) -0.0053(3) 0.108(2) Uani d . 1 1 . .
    H H6A 0.1106 0.6928 -0.0350 0.130 Uiso calc R 1 1 . .
    C C7 0.08495(14) 0.5357(7) 0.00033(18) 0.0784(12) Uani d U 1 1 . .
    C C8 0.08172(16) 0.4032(8) -0.03669(19) 0.0912(16) Uani d U 1 1 . .
    H H8A 0.0905 0.4142 -0.0667 0.109 Uiso calc R 1 1 . .
    C C9 0.06576(19) 0.2613(9) -0.0279(2) 0.1072(19) Uani d . 1 1 . .
    H H9A 0.0644 0.1735 -0.0516 0.129 Uiso calc R 1 1 . .
    C C10 0.05146(17) 0.2409(8) 0.0143(2) 0.1002(16) Uani d . 1 1 . .
    H H10A 0.0402 0.1408 0.0187 0.120 Uiso calc R 1 1 . .
    C C11 0.05356(14) 0.3666(6) 0.05021(18) 0.0737(12) Uani d . 1 1 . .
    H H11A 0.0433 0.3512 0.0786 0.088 Uiso calc R 1 1 . .
    C C12 0.07062(12) 0.5175(6) 0.04549(15) 0.0641(11) Uani d . 1 1 . .
    C C13 0.16592(17) 0.5149(4) 0.37445(16) 0.0638(11) Uani d . 1 1 . .
    C C14 0.20119(15) 0.5898(5) 0.43349(15) 0.0676(12) Uani d . 1 1 . .
    H H14A 0.1916 0.5664 0.4638 0.081 Uiso calc R 1 1 . .
    H H14B 0.2317 0.5409 0.4460 0.081 Uiso calc R 1 1 . .
    C C15 0.20519(12) 0.7702(4) 0.42897(13) 0.0492(9) Uani d . 1 1 . .
    C C16 0.17724(13) 0.8677(6) 0.44192(16) 0.0655(11) Uani d . 1 1 . .
    H H16A 0.1560 0.8203 0.4525 0.079 Uiso calc R 1 1 . .
    C C17 0.17903(17) 1.0338(6) 0.44005(19) 0.0818(14) Uani d . 1 1 . .
    H H17A 0.1594 1.0964 0.4495 0.098 Uiso calc R 1 1 . .
    C C18 0.20899(19) 1.1047(5) 0.42461(18) 0.0820(14) Uani d . 1 1 . .
    H H18A 0.2097 1.2170 0.4230 0.098 Uiso calc R 1 1 . .
    C C19 0.23921(14) 1.0145(5) 0.41079(15) 0.0629(11) Uani d . 1 1 . .
    C C20 0.2712(2) 1.0871(8) 0.3958(2) 0.1019(19) Uani d . 1 1 . .
    H H20A 0.2722 1.1993 0.3938 0.122 Uiso calc R 1 1 . .
    C C21 0.3005(2) 0.9985(12) 0.3841(2) 0.116(2) Uani d . 1 1 . .
    H H21A 0.3211 1.0504 0.3734 0.140 Uiso calc R 1 1 . .
    C C22 0.30117(18) 0.8311(11) 0.3874(2) 0.111(2) Uani d . 1 1 . .
    H H22A 0.3229 0.7723 0.3807 0.133 Uiso calc R 1 1 . .
    C C23 0.26923(15) 0.7514(7) 0.40089(16) 0.0795(13) Uani d . 1 1 . .
    H H23A 0.2687 0.6390 0.4018 0.095 Uiso calc R 1 1 . .
    C C24 0.23771(12) 0.8422(5) 0.41318(13) 0.0525(9) Uani d . 1 1 . .
    C C25 0.05275(12) 0.2135(5) 0.32507(14) 0.0537(9) Uani d . 1 1 . .
    H H25A 0.0477 0.3213 0.3308 0.064 Uiso calc R 1 1 . .
    C C26 0.02851(12) 0.0962(5) 0.33832(14) 0.0535(9) Uani d . 1 1 . .
    C C27 0.03634(12) -0.0623(5) 0.32856(15) 0.0577(10) Uani d . 1 1 . .
    H H27A 0.0202 -0.1448 0.3361 0.069 Uiso calc R 1 1 . .
    C C28 0.06785(12) -0.0999(4) 0.30777(15) 0.0514(9) Uani d . 1 1 . .
    H H28A 0.0733 -0.2070 0.3015 0.062 Uiso calc R 1 1 . .
    C C29 0.09120(11) 0.0246(4) 0.29648(13) 0.0412(7) Uani d . 1 1 . .
    C C30 0.12614(11) -0.0026(4) 0.27505(13) 0.0401(7) Uani d . 1 1 . .
    C C31 0.14199(12) -0.1536(4) 0.26986(14) 0.0496(8) Uani d . 1 1 . .
    H H31A 0.1304 -0.2456 0.2795 0.060 Uiso calc R 1 1 . .
    C C32 0.17511(12) -0.1673(5) 0.25029(15) 0.0571(9) Uani d . 1 1 . .
    H H32A 0.1859 -0.2690 0.2467 0.069 Uiso calc R 1 1 . .
    C C33 0.19239(13) -0.0319(5) 0.23602(16) 0.0575(9) Uani d . 1 1 . .
    C C34 0.17446(12) 0.1158(4) 0.24173(16) 0.0537(9) Uani d . 1 1 . .
    H H34A 0.1853 0.2089 0.2316 0.064 Uiso calc R 1 1 . .
    C C35 -0.00465(14) 0.1416(6) 0.36237(18) 0.0762(12) Uani d . 1 1 . .
    H H35A -0.0321 0.0742 0.3444 0.114 Uiso calc R 1 1 . .
    H H35B -0.0137 0.2529 0.3532 0.114 Uiso calc R 1 1 . .
    H H35C 0.0106 0.1267 0.4049 0.114 Uiso calc R 1 1 . .
    C C36 0.22968(16) -0.0420(6) 0.2159(2) 0.0877(14) Uani d . 1 1 . .
    H H36A 0.2215 -0.1249 0.1862 0.131 Uiso calc R 1 1 . .
    H H36B 0.2594 -0.0675 0.2495 0.131 Uiso calc R 1 1 . .
    H H36C 0.2319 0.0601 0.1993 0.131 Uiso calc R 1 1 . .
    O O5 0.0000 0.5928(8) 0.2500 0.233(5) Uani d S 1 2 . .
    H H5 0.0203 0.5336 0.2496 0.350 Uiso d R 1 1 . .
loop_
    _atom_site_aniso_label
    _atom_site_aniso_U_11
    _atom_site_aniso_U_22
    _atom_site_aniso_U_33
    _atom_site_aniso_U_12
    _atom_site_aniso_U_13
    _atom_site_aniso_U_23
    Zn1 0.0513(2) 0.0329(2) 0.0490(2) -0.0034(2) 0.01794(17) -0.00328(19)
    O1 0.0735(16) 0.0611(17) 0.0491(13) 0.0086(12) 0.0271(12) 0.0098(11)
    O2 0.0709(18) 0.0643(18) 0.0627(16) 0.0214(15) 0.0243(14) 0.0167(14)
    O3 0.0811(19) 0.0525(17) 0.0566(15) -0.0065(14) 0.0180(15) -0.0072(13)
    O4 0.087(2) 0.093(2) 0.0689(18) -0.030(2) 0.0246(17) -0.0223(17)
    N1 0.0496(16) 0.0399(17) 0.0419(14) 0.0014(13) 0.0189(13) -0.0009(12)
    N2 0.0438(15) 0.0358(16) 0.0497(15) -0.0030(13) 0.0191(13) -0.0008(13)
    C1 0.073(3) 0.039(2) 0.0403(19) 0.0021(19) 0.0200(19) -0.0002(16)
    C2 0.073(3) 0.064(3) 0.057(2) 0.021(2) 0.027(2) 0.014(2)
    C3 0.052(2) 0.067(3) 0.064(2) 0.014(2) 0.0175(19) 0.033(2)
    C4 0.088(3) 0.080(4) 0.097(4) 0.015(3) 0.027(3) 0.035(3)
    C5 0.091(4) 0.102(5) 0.125(5) 0.003(3) 0.048(4) 0.065(4)
    C6 0.085(4) 0.127(6) 0.109(4) 0.017(4) 0.043(3) 0.064(4)
    C7 0.059(3) 0.112(4) 0.061(3) 0.021(3) 0.026(2) 0.028(2)
    C8 0.071(3) 0.152(5) 0.050(2) 0.031(3) 0.028(2) 0.014(3)
    C9 0.095(4) 0.149(6) 0.066(3) 0.017(4) 0.028(3) -0.002(4)
    C10 0.090(4) 0.114(5) 0.083(3) -0.006(3) 0.029(3) -0.014(3)
    C11 0.067(3) 0.090(3) 0.061(2) 0.002(3) 0.028(2) 0.000(3)
    C12 0.045(2) 0.102(4) 0.042(2) 0.018(2) 0.0176(17) 0.022(2)
    C13 0.091(3) 0.035(2) 0.042(2) -0.013(2) 0.011(2) 0.0039(17)
    C14 0.089(3) 0.047(2) 0.0400(19) -0.020(2) 0.0077(19) -0.0006(16)
    C15 0.052(2) 0.046(2) 0.0334(17) -0.0076(17) 0.0067(16) -0.0008(15)
    C16 0.055(2) 0.077(3) 0.051(2) -0.002(2) 0.0142(18) -0.008(2)
    C17 0.075(3) 0.074(3) 0.073(3) 0.021(3) 0.014(2) -0.011(3)
    C18 0.099(4) 0.044(2) 0.061(3) 0.008(3) 0.003(3) 0.003(2)
    C19 0.064(3) 0.059(3) 0.044(2) -0.019(2) 0.0076(19) 0.0078(18)
    C20 0.092(4) 0.118(5) 0.067(3) -0.045(4) 0.013(3) 0.015(3)
    C21 0.076(4) 0.185(8) 0.075(4) -0.045(5) 0.025(3) 0.006(5)
    C22 0.065(3) 0.198(8) 0.064(3) 0.002(4) 0.025(2) -0.019(4)
    C23 0.070(3) 0.109(4) 0.050(2) 0.004(3) 0.020(2) -0.015(2)
    C24 0.0480(19) 0.064(2) 0.0318(16) -0.0043(19) 0.0071(15) -0.0030(17)
    C25 0.058(2) 0.050(2) 0.050(2) 0.0059(18) 0.0224(18) -0.0012(17)
    C26 0.049(2) 0.064(3) 0.0421(19) 0.0022(18) 0.0167(17) 0.0041(17)
    C27 0.053(2) 0.062(3) 0.053(2) -0.0085(19) 0.0199(18) 0.0090(19)
    C28 0.052(2) 0.040(2) 0.058(2) -0.0038(16) 0.0228(18) 0.0003(16)
    C29 0.0428(19) 0.0373(18) 0.0340(16) -0.0004(15) 0.0101(14) 0.0013(14)
    C30 0.0405(18) 0.0328(17) 0.0363(16) -0.0014(14) 0.0091(14) -0.0019(14)
    C31 0.057(2) 0.0340(18) 0.0529(19) -0.0014(17) 0.0214(17) 0.0010(17)
    C32 0.062(2) 0.044(2) 0.065(2) 0.0070(19) 0.0292(19) -0.0030(18)
    C33 0.060(2) 0.053(2) 0.064(2) 0.0037(19) 0.032(2) -0.0004(19)
    C34 0.055(2) 0.043(2) 0.066(2) -0.0055(17) 0.0298(19) 0.0020(17)
    C35 0.070(3) 0.095(3) 0.076(3) 0.014(3) 0.045(2) 0.010(3)
    C36 0.098(3) 0.076(3) 0.122(4) 0.015(3) 0.079(3) 0.010(3)
    O5 0.134(5) 0.083(5) 0.495(15) 0.000 0.157(8) 0.000
_geom_special_details
;
 All esds (except the esd in the dihedral angle between two l.s. planes)
 are estimated using the full covariance matrix.  The cell esds are taken
 into account individually in the estimation of esds in distances, angles
 and torsion angles; correlations between esds in cell parameters are only
 used when they are defined by crystal symmetry.  An approximate (isotropic)
 treatment of cell esds is used for estimating esds involving l.s. planes.
;
loop_
    _geom_bond_atom_site_label_1
    _geom_bond_atom_site_label_2
    _geom_bond_site_symmetry_2
    _geom_bond_distance
    _geom_bond_publ_flag
    Zn1 O1 . 1.967(2) ?
    Zn1 O3 . 2.009(3) ?
    Zn1 N2 . 2.072(3) ?
    Zn1 N1 . 2.098(3) ?
    Zn1 O4 . 2.416(3) ?
    O1 C1 . 1.273(4) ?
    O2 C1 . 1.224(4) ?
    O3 C13 . 1.258(5) ?
    O4 C13 . 1.240(5) ?
    N1 C29 . 1.344(4) ?
    N1 C25 . 1.340(4) ?
    N2 C34 . 1.334(4) ?
    N2 C30 . 1.348(4) ?
    C1 C2 . 1.520(5) ?
    C2 C3 . 1.507(5) ?
    C2 H2A . 0.9700 ?
    C2 H2B . 0.9700 ?
    C3 C4 . 1.363(6) ?
    C3 C12 . 1.437(6) ?
    C4 C5 . 1.470(7) ?
    C4 H4A . 0.9300 ?
    C5 C6 . 1.383(8) ?
    C5 H5A . 0.9300 ?
    C6 C7 . 1.352(7) ?
    C6 H6A . 0.9300 ?
    C7 C8 . 1.414(7) ?
    C7 C12 . 1.427(5) ?
    C8 C9 . 1.340(8) ?
    C8 H8A . 0.9300 ?
    C9 C10 . 1.356(7) ?
    C9 H9A . 0.9300 ?
    C10 C11 . 1.362(6) ?
    C10 H10A . 0.9300 ?
    C11 C12 . 1.391(6) ?
    C11 H11A . 0.9300 ?
    C13 C14 . 1.523(5) ?
    C14 C15 . 1.505(5) ?
    C14 H14A . 0.9700 ?
    C14 H14B . 0.9700 ?
    C15 C16 . 1.358(5) ?
    C15 C24 . 1.415(5) ?
    C16 C17 . 1.376(6) ?
    C16 H16A . 0.9300 ?
    C17 C18 . 1.334(6) ?
    C17 H17A . 0.9300 ?
    C18 C19 . 1.394(6) ?
    C18 H18A . 0.9300 ?
    C19 C20 . 1.391(6) ?
    C19 C24 . 1.427(5) ?
    C20 C21 . 1.333(8) ?
    C20 H20A . 0.9300 ?
    C21 C22 . 1.386(9) ?
    C21 H21A . 0.9300 ?
    C22 C23 . 1.392(7) ?
    C22 H22A . 0.9300 ?
    C23 C24 . 1.410(5) ?
    C23 H23A . 0.9300 ?
    C25 C26 . 1.381(5) ?
    C25 H25A . 0.9300 ?
    C26 C27 . 1.378(5) ?
    C26 C35 . 1.503(5) ?
    C27 C28 . 1.379(5) ?
    C27 H27A . 0.9300 ?
    C28 C29 . 1.381(4) ?
    C28 H28A . 0.9300 ?
    C29 C30 . 1.477(4) ?
    C30 C31 . 1.378(4) ?
    C31 C32 . 1.375(5) ?
    C31 H31A . 0.9300 ?
    C32 C33 . 1.372(5) ?
    C32 H32A . 0.9300 ?
    C33 C34 . 1.387(5) ?
    C33 C36 . 1.509(5) ?
    C34 H34A . 0.9300 ?
    C35 H35A . 0.9600 ?
    C35 H35B . 0.9600 ?
    C35 H35C . 0.9600 ?
    C36 H36A . 0.9600 ?
    C36 H36B . 0.9600 ?
    C36 H36C . 0.9600 ?
    O5 H5 . 0.8199 ?
loop_
    _geom_angle_atom_site_label_1
    _geom_angle_atom_site_label_2
    _geom_angle_atom_site_label_3
    _geom_angle_site_symmetry_1
    _geom_angle_site_symmetry_3
    _geom_angle
    _geom_angle_publ_flag
    O1 Zn1 O3 . . 121.37(11) ?
    O1 Zn1 N2 . . 120.53(10) ?
    O3 Zn1 N2 . . 103.04(11) ?
    O1 Zn1 N1 . . 104.43(11) ?
    O3 Zn1 N1 . . 122.09(10) ?
    N2 Zn1 N1 . . 78.64(11) ?
    O1 Zn1 O4 . . 93.91(11) ?
    O3 Zn1 O4 . . 58.10(11) ?
    N2 Zn1 O4 . . 145.01(11) ?
    N1 Zn1 O4 . . 87.49(11) ?
    C1 O1 Zn1 . . 104.8(2) ?
    C13 O3 Zn1 . . 99.2(3) ?
    C13 O4 Zn1 . . 80.9(2) ?
    C29 N1 C25 . . 118.7(3) ?
    C29 N1 Zn1 . . 114.6(2) ?
    C25 N1 Zn1 . . 126.6(2) ?
    C34 N2 C30 . . 118.6(3) ?
    C34 N2 Zn1 . . 125.8(2) ?
    C30 N2 Zn1 . . 115.3(2) ?
    O2 C1 O1 . . 122.7(3) ?
    O2 C1 C2 . . 122.0(3) ?
    O1 C1 C2 . . 115.4(3) ?
    C3 C2 C1 . . 115.9(3) ?
    C3 C2 H2A . . 108.3 ?
    C1 C2 H2A . . 108.3 ?
    C3 C2 H2B . . 108.3 ?
    C1 C2 H2B . . 108.3 ?
    H2A C2 H2B . . 107.4 ?
    C4 C3 C12 . . 119.1(4) ?
    C4 C3 C2 . . 121.5(5) ?
    C12 C3 C2 . . 119.4(4) ?
    C3 C4 C5 . . 120.6(5) ?
    C3 C4 H4A . . 119.7 ?
    C5 C4 H4A . . 119.7 ?
    C6 C5 C4 . . 117.2(5) ?
    C6 C5 H5A . . 121.4 ?
    C4 C5 H5A . . 121.4 ?
    C7 C6 C5 . . 124.4(6) ?
    C7 C6 H6A . . 117.8 ?
    C5 C6 H6A . . 117.8 ?
    C6 C7 C8 . . 122.0(5) ?
    C6 C7 C12 . . 118.1(5) ?
    C8 C7 C12 . . 119.9(5) ?
    C9 C8 C7 . . 118.9(5) ?
    C9 C8 H8A . . 120.6 ?
    C7 C8 H8A . . 120.6 ?
    C8 C9 C10 . . 122.6(6) ?
    C8 C9 H9A . . 118.7 ?
    C10 C9 H9A . . 118.7 ?
    C9 C10 C11 . . 120.1(6) ?
    C9 C10 H10A . . 120.0 ?
    C11 C10 H10A . . 120.0 ?
    C10 C11 C12 . . 121.7(5) ?
    C10 C11 H11A . . 119.1 ?
    C12 C11 H11A . . 119.1 ?
    C11 C12 C7 . . 116.9(5) ?
    C11 C12 C3 . . 122.5(4) ?
    C7 C12 C3 . . 120.6(4) ?
    O4 C13 O3 . . 121.4(4) ?
    O4 C13 C14 . . 119.6(4) ?
    O3 C13 C14 . . 119.1(4) ?
    C15 C14 C13 . . 112.3(3) ?
    C15 C14 H14A . . 109.1 ?
    C13 C14 H14A . . 109.1 ?
    C15 C14 H14B . . 109.1 ?
    C13 C14 H14B . . 109.1 ?
    H14A C14 H14B . . 107.9 ?
    C16 C15 C24 . . 118.7(4) ?
    C16 C15 C14 . . 118.7(4) ?
    C24 C15 C14 . . 122.6(4) ?
    C15 C16 C17 . . 122.7(4) ?
    C15 C16 H16A . . 118.6 ?
    C17 C16 H16A . . 118.6 ?
    C18 C17 C16 . . 119.7(5) ?
    C18 C17 H17A . . 120.1 ?
    C16 C17 H17A . . 120.1 ?
    C17 C18 C19 . . 121.6(4) ?
    C17 C18 H18A . . 119.2 ?
    C19 C18 H18A . . 119.2 ?
    C20 C19 C18 . . 122.1(5) ?
    C20 C19 C24 . . 119.1(5) ?
    C18 C19 C24 . . 118.8(4) ?
    C21 C20 C19 . . 121.1(6) ?
    C21 C20 H20A . . 119.5 ?
    C19 C20 H20A . . 119.5 ?
    C20 C21 C22 . . 121.8(6) ?
    C20 C21 H21A . . 119.1 ?
    C22 C21 H21A . . 119.1 ?
    C21 C22 C23 . . 119.8(6) ?
    C21 C22 H22A . . 120.1 ?
    C23 C22 H22A . . 120.1 ?
    C22 C23 C24 . . 119.5(5) ?
    C22 C23 H23A . . 120.2 ?
    C24 C23 H23A . . 120.2 ?
    C23 C24 C15 . . 122.9(4) ?
    C23 C24 C19 . . 118.7(4) ?
    C15 C24 C19 . . 118.4(4) ?
    N1 C25 C26 . . 123.5(3) ?
    N1 C25 H25A . . 118.3 ?
    C26 C25 H25A . . 118.3 ?
    C27 C26 C25 . . 116.9(3) ?
    C27 C26 C35 . . 122.3(4) ?
    C25 C26 C35 . . 120.8(4) ?
    C26 C27 C28 . . 120.8(4) ?
    C26 C27 H27A . . 119.6 ?
    C28 C27 H27A . . 119.6 ?
    C27 C28 C29 . . 118.7(3) ?
    C27 C28 H28A . . 120.7 ?
    C29 C28 H28A . . 120.7 ?
    N1 C29 C28 . . 121.4(3) ?
    N1 C29 C30 . . 115.6(3) ?
    C28 C29 C30 . . 123.0(3) ?
    N2 C30 C31 . . 120.9(3) ?
    N2 C30 C29 . . 115.6(3) ?
    C31 C30 C29 . . 123.5(3) ?
    C32 C31 C30 . . 119.6(3) ?
    C32 C31 H31A . . 120.2 ?
    C30 C31 H31A . . 120.2 ?
    C31 C32 C33 . . 120.4(4) ?
    C31 C32 H32A . . 119.8 ?
    C33 C32 H32A . . 119.8 ?
    C32 C33 C34 . . 116.8(3) ?
    C32 C33 C36 . . 121.9(4) ?
    C34 C33 C36 . . 121.3(4) ?
    N2 C34 C33 . . 123.8(3) ?
    N2 C34 H34A . . 118.1 ?
    C33 C34 H34A . . 118.1 ?
    C26 C35 H35A . . 109.5 ?
    C26 C35 H35B . . 109.5 ?
    H35A C35 H35B . . 109.5 ?
    C26 C35 H35C . . 109.5 ?
    H35A C35 H35C . . 109.5 ?
    H35B C35 H35C . . 109.5 ?
    C33 C36 H36A . . 109.5 ?
    C33 C36 H36B . . 109.5 ?
    H36A C36 H36B . . 109.5 ?
    C33 C36 H36C . . 109.5 ?
    H36A C36 H36C . . 109.5 ?
    H36B C36 H36C . . 109.5 ?
loop_
    _geom_torsion_atom_site_label_1
    _geom_torsion_atom_site_label_2
    _geom_torsion_atom_site_label_3
    _geom_torsion_atom_site_label_4
    _geom_torsion_site_symmetry_1
    _geom_torsion_site_symmetry_2
    _geom_torsion_site_symmetry_3
    _geom_torsion_site_symmetry_4
    _geom_torsion
    _geom_torsion_publ_flag
    O3 Zn1 O1 C1 . . . . 69.3(3) ?
    N2 Zn1 O1 C1 . . . . -62.5(3) ?
    N1 Zn1 O1 C1 . . . . -147.6(2) ?
    O4 Zn1 O1 C1 . . . . 124.0(2) ?
    O1 Zn1 O3 C13 . . . . 77.4(2) ?
    N2 Zn1 O3 C13 . . . . -143.8(2) ?
    N1 Zn1 O3 C13 . . . . -59.2(3) ?
    O4 Zn1 O3 C13 . . . . 4.0(2) ?
    O1 Zn1 O4 C13 . . . . -128.9(2) ?
    O3 Zn1 O4 C13 . . . . -4.1(2) ?
    N2 Zn1 O4 C13 . . . . 60.8(3) ?
    N1 Zn1 O4 C13 . . . . 126.8(2) ?
    O1 Zn1 N1 C29 . . . . 119.4(2) ?
    O3 Zn1 N1 C29 . . . . -97.9(2) ?
    N2 Zn1 N1 C29 . . . . 0.5(2) ?
    O4 Zn1 N1 C29 . . . . -147.2(2) ?
    O1 Zn1 N1 C25 . . . . -59.6(3) ?
    O3 Zn1 N1 C25 . . . . 83.1(3) ?
    N2 Zn1 N1 C25 . . . . -178.5(3) ?
    O4 Zn1 N1 C25 . . . . 33.8(3) ?
    O1 Zn1 N2 C34 . . . . 83.3(3) ?
    O3 Zn1 N2 C34 . . . . -55.9(3) ?
    N1 Zn1 N2 C34 . . . . -176.6(3) ?
    O4 Zn1 N2 C34 . . . . -108.0(3) ?
    O1 Zn1 N2 C30 . . . . -103.9(2) ?
    O3 Zn1 N2 C30 . . . . 116.9(2) ?
    N1 Zn1 N2 C30 . . . . -3.7(2) ?
    O4 Zn1 N2 C30 . . . . 64.9(3) ?
    Zn1 O1 C1 O2 . . . . 1.7(4) ?
    Zn1 O1 C1 C2 . . . . -176.5(3) ?
    O2 C1 C2 C3 . . . . 12.7(6) ?
    O1 C1 C2 C3 . . . . -169.0(3) ?
    C1 C2 C3 C4 . . . . -110.8(4) ?
    C1 C2 C3 C12 . . . . 69.5(5) ?
    C12 C3 C4 C5 . . . . 0.6(6) ?
    C2 C3 C4 C5 . . . . -179.2(4) ?
    C3 C4 C5 C6 . . . . -0.4(7) ?
    C4 C5 C6 C7 . . . . -0.3(8) ?
    C5 C6 C7 C8 . . . . -178.9(5) ?
    C5 C6 C7 C12 . . . . 0.7(8) ?
    C6 C7 C8 C9 . . . . 178.6(5) ?
    C12 C7 C8 C9 . . . . -1.0(7) ?
    C7 C8 C9 C10 . . . . 1.7(8) ?
    C8 C9 C10 C11 . . . . -0.8(8) ?
    C9 C10 C11 C12 . . . . -0.7(7) ?
    C10 C11 C12 C7 . . . . 1.3(6) ?
    C10 C11 C12 C3 . . . . -178.2(4) ?
    C6 C7 C12 C11 . . . . 180.0(4) ?
    C8 C7 C12 C11 . . . . -0.4(6) ?
    C6 C7 C12 C3 . . . . -0.5(6) ?
    C8 C7 C12 C3 . . . . 179.1(4) ?
    C4 C3 C12 C11 . . . . 179.4(4) ?
    C2 C3 C12 C11 . . . . -0.9(5) ?
    C4 C3 C12 C7 . . . . -0.1(6) ?
    C2 C3 C12 C7 . . . . 179.6(3) ?
    Zn1 O4 C13 O3 . . . . 6.5(3) ?
    Zn1 O4 C13 C14 . . . . -172.9(3) ?
    Zn1 O3 C13 O4 . . . . -7.8(4) ?
    Zn1 O3 C13 C14 . . . . 171.6(3) ?
    O4 C13 C14 C15 . . . . -81.9(5) ?
    O3 C13 C14 C15 . . . . 98.7(4) ?
    C13 C14 C15 C16 . . . . 91.5(4) ?
    C13 C14 C15 C24 . . . . -90.0(5) ?
    C24 C15 C16 C17 . . . . 0.3(5) ?
    C14 C15 C16 C17 . . . . 178.8(3) ?
    C15 C16 C17 C18 . . . . 0.5(6) ?
    C16 C17 C18 C19 . . . . -0.7(6) ?
    C17 C18 C19 C20 . . . . -178.7(4) ?
    C17 C18 C19 C24 . . . . 0.2(6) ?
    C18 C19 C20 C21 . . . . 178.4(4) ?
    C24 C19 C20 C21 . . . . -0.5(6) ?
    C19 C20 C21 C22 . . . . -1.2(8) ?
    C20 C21 C22 C23 . . . . 2.7(8) ?
    C21 C22 C23 C24 . . . . -2.4(7) ?
    C22 C23 C24 C15 . . . . -178.1(3) ?
    C22 C23 C24 C19 . . . . 0.7(5) ?
    C16 C15 C24 C23 . . . . 177.9(3) ?
    C14 C15 C24 C23 . . . . -0.5(5) ?
    C16 C15 C24 C19 . . . . -0.8(4) ?
    C14 C15 C24 C19 . . . . -179.3(3) ?
    C20 C19 C24 C23 . . . . 0.8(5) ?
    C18 C19 C24 C23 . . . . -178.2(3) ?
    C20 C19 C24 C15 . . . . 179.5(3) ?
    C18 C19 C24 C15 . . . . 0.6(5) ?
    C29 N1 C25 C26 . . . . -0.7(5) ?
    Zn1 N1 C25 C26 . . . . 178.3(2) ?
    N1 C25 C26 C27 . . . . -0.8(5) ?
    N1 C25 C26 C35 . . . . 179.0(3) ?
    C25 C26 C27 C28 . . . . 1.4(5) ?
    C35 C26 C27 C28 . . . . -178.5(3) ?
    C26 C27 C28 C29 . . . . -0.5(5) ?
    C25 N1 C29 C28 . . . . 1.7(4) ?
    Zn1 N1 C29 C28 . . . . -177.4(2) ?
    C25 N1 C29 C30 . . . . -178.4(3) ?
    Zn1 N1 C29 C30 . . . . 2.5(3) ?
    C27 C28 C29 N1 . . . . -1.1(5) ?
    C27 C28 C29 C30 . . . . 179.0(3) ?
    C34 N2 C30 C31 . . . . 0.1(4) ?
    Zn1 N2 C30 C31 . . . . -173.3(2) ?
    C34 N2 C30 C29 . . . . 179.5(3) ?
    Zn1 N2 C30 C29 . . . . 6.1(3) ?
    N1 C29 C30 N2 . . . . -5.7(4) ?
    C28 C29 C30 N2 . . . . 174.1(3) ?
    N1 C29 C30 C31 . . . . 173.7(3) ?
    C28 C29 C30 C31 . . . . -6.5(5) ?
    N2 C30 C31 C32 . . . . 0.3(5) ?
    C29 C30 C31 C32 . . . . -179.1(3) ?
    C30 C31 C32 C33 . . . . 0.0(5) ?
    C31 C32 C33 C34 . . . . -0.7(5) ?
    C31 C32 C33 C36 . . . . 178.4(4) ?
    C30 N2 C34 C33 . . . . -0.8(5) ?
    Zn1 N2 C34 C33 . . . . 171.8(3) ?
    C32 C33 C34 N2 . . . . 1.1(5) ?
    C36 C33 C34 N2 . . . . -177.9(3) ?
loop_
    _geom_hbond_atom_site_label_D
    _geom_hbond_atom_site_label_H
    _geom_hbond_atom_site_label_A
    _geom_hbond_site_symmetry_A
    _geom_hbond_distance_DH
    _geom_hbond_distance_HA
    _geom_hbond_distance_DA
    _geom_hbond_angle_DHA
    O5 H5 O1 . 0.82 2.21 2.948(3) 150
    C8 H8A O4 6_565 0.93 2.59 3.515(6) 171
data_global
_journal_date_recd_electronic     2011-03-22
_journal_date_accepted     2011-04-09
_journal_name_full     'Acta Crystallographica, Section E'
_journal_year     2011
_journal_volume     67
_journal_issue      5
_journal_page_first     m606
_journal_page_last     m606
_journal_paper_category     QM
_journal_coeditor_code     ZS2105
_publ_contact_author_name     'Jian-She, Liu'
_publ_contact_author_address
;
College of Science, Guangdong Ocean University,
Zhan Jiang 524088
People's Republic of China.
;
_publ_contact_author_email     liujianshe@dhu.edu.cn
_publ_contact_author_fax     '86 021 67792550'
_publ_contact_author_phone     '86 021 67792550'
_publ_section_title
;\
(5,5'-Dimethyl-2,2'-bipyridine-\k^2^<i>N</i>,<i>N</i>')(1-naphthylacetato-\
\k<i>O</i>)(1-naphthylacetato-\k^2^<i>O</i>,<i>O</i>')zinc hemihydrate
;
_publ_section_title_footnote     .
loop_
    _publ_author_name
    _publ_author_footnote
    _publ_author_address
    'Li-Li Ji' .
;
Enviroment Science and Engineering, Donghua University,
Shanghai 200051
People's Republic of China
;
    'Jian-She Liu' .
;
Enviroment Science and Engineering, Donghua University,
Shanghai 200051
People's Republic of China
;
    'Wen-Dong Song' .
;
College of Science, Guangdong Ocean University
Zhanjiang 524088
People's Republic of China
;
