# Supplementary material for: (5,5′-Dimethyl-2,2′-bipyridine-κ2 N,N′)(1-naphthyl­acetato-κO)(1-naphthyl­acetato-κ2 O,O′)zinc hemihydrate
Source: Acta Crystallogr Sect E Struct Rep Online. 2011 Apr 16;67(Pt 5):m606. doi: 10.1107/S1600536811013353 (PMC3089144; doi:10.1107/S1600536811013353)
Supplement: Supplementary file 2 [file e-67-0m606-Isup2.hkl]

# 
# h,k,l, Fc-squared, Fo-squared, sigma(Fo-squared) and status flag 
# 
data_I
_shelx_title ' x in C2/c' 
_shelx_refln_list_code          4 
_shelx_F_calc_maximum      772.21 
_exptl_crystal_F_000      2616.00 
_reflns_d_resolution_high  0.8346 
 
loop_ 
 _symmetry_equiv_pos_as_xyz 
 'x, y, z' 
 '-x, y, -z+1/2' 
 'x+1/2, y+1/2, z' 
 '-x+1/2, y+1/2, -z+1/2' 
 '-x, -y, -z' 
 'x, -y, z-1/2' 
 '-x+1/2, -y+1/2, -z' 
 'x+1/2, -y+1/2, z-1/2' 
 
_cell_length_a    32.2124 
_cell_length_b     8.2668 
_cell_length_c    25.3139 
_cell_angle_alpha  90.000 
_cell_angle_beta  117.865 
_cell_angle_gamma  90.000 
 
_shelx_F_squared_multiplier     1.000 
 
loop_ 
 _refln_index_h 
 _refln_index_k 
 _refln_index_l 
 _refln_F_squared_calc 
 _refln_F_squared_meas 
 _refln_F_squared_sigma 
 _refln_observed_status 
   4   0   0   113130.67   128345.12   2353.69 o 
   6   0   0    81817.66    90109.02   1424.34 o 
   8   0   0    13618.43    13805.70    241.64 o 
  10   0   0    13169.91    14290.70    439.66 o 
  12   0   0     6304.58     5798.04    129.67 o 
  14   0   0       89.96      125.50     62.68 o 
  16   0   0    46536.10    47473.76    783.70 o 
  18   0   0       35.84       48.77     45.87 o 
  20   0   0    18291.59    18985.76    370.72 o 
  22   0   0       13.48       66.13     76.09 o 
  24   0   0     4299.31     4679.71    171.95 o 
  26   0   0     1237.18      954.66    114.57 o 
  28   0   0     1359.72     1609.23    229.89 o 
  30   0   0       75.02      -38.32    159.65 o 
  32   0   0       25.37       76.63    185.19 o 
  34   0   0     1936.46     2152.03    287.36 o 
   1   1   0    35111.66    35060.95    662.42 o 
   3   1   0     5831.23     6166.31    242.90 o 
   5   1   0    82481.25    87163.37   1374.19 o 
   7   1   0     6016.97     7009.33    110.87 o 
   9   1   0     3792.05     2945.99     86.42 o 
  11   1   0      300.66      201.52     32.43 o 
  13   1   0     3592.22     3454.01     98.47 o 
  15   1   0    20426.56    20458.53    298.01 o 
  17   1   0     5377.82     5274.47    113.78 o 
  19   1   0        1.31       43.81     34.21 o 
  21   1   0     8742.18     8649.26    208.86 o 
  23   1   0        7.31        5.02     75.06 o 
  25   1   0     3146.65     3092.74    132.38 o 
  27   1   0        3.91       39.29    102.12 o 
  29   1   0     1695.91     1647.71    128.27 o 
  31   1   0       11.20      -12.55    141.54 o 
  33   1   0        3.62      114.95    201.15 o 
   0   2   0    44524.23    47785.26   1641.16 o 
   2   2   0     9302.39     8587.43    187.91 o 
   6   2   0     1888.40     1793.46     50.93 o 
   8   2   0     1190.79     1416.75     56.49 o 
  10   2   0      823.84      877.80     44.99 o 
  12   2   0     4376.74     3910.11     95.67 o 
  14   2   0        0.99      -14.39     34.27 o 
  16   2   0       77.12       23.80     39.39 o 
  18   2   0     5046.86     4921.48    113.61 o 
  20   2   0     2736.47     2449.96     95.31 o 
  22   2   0      321.71      285.93     73.61 o 
  24   2   0       73.67       67.02     70.64 o 
  26   2   0        1.00     -114.93     76.62 o 
  28   2   0        6.24       -9.07     82.52 o 
  30   2   0      269.89      219.94    103.10 o 
  32   2   0      228.50        0.85    105.38 o 
   3   3   0     1191.98     1087.48    405.50 o 
   7   3   0     1723.39     1525.02     45.39 o 
   9   3   0    23932.69    24330.93    406.91 o 
  11   3   0    11007.11    10678.60    281.12 o 
  13   3   0    29641.05    29767.53    459.60 o 
  15   3   0      210.87      273.51     38.53 o 
  17   3   0     9430.76     9425.03    173.73 o 
  19   3   0       24.39       10.69     56.91 o 
  21   3   0     2875.35     2790.03    111.03 o 
  23   3   0      423.60      549.88     82.45 o 
  25   3   0     3250.75     3286.52    126.21 o 
  27   3   0       35.87      -58.64    136.75 o 
  29   3   0     2616.39     2780.40    237.80 o 
  31   3   0      248.69       90.70    111.08 o 
   0   4   0     5496.82     5185.30    293.75 o 
   2   4   0     1666.90     1743.64     77.26 o 
   4   4   0     2283.42     2495.72    115.63 o 
   6   4   0     4936.55     5067.52    167.91 o 
   8   4   0     9491.87     8407.12    266.94 o 
  10   4   0       17.92      -31.49     35.15 o 
  12   4   0     4357.52     3996.29    128.58 o 
  14   4   0      438.04      400.73     55.36 o 
  16   4   0     2358.32     2389.47    109.85 o 
  18   4   0     1895.24     1670.15    129.00 o 
  20   4   0      802.23      864.09    125.96 o 
  22   4   0      747.23      883.31    118.70 o 
  24   4   0       11.14      -97.37    162.93 o 
  26   4   0      488.12      607.36    134.13 o 
  28   4   0      233.77      206.34    143.65 o 
  30   4   0      438.52      565.46    157.98 o 
   1   5   0      442.78      397.97     94.50 o 
   3   5   0      414.83      509.02     62.67 o 
   5   5   0       84.07      157.97     65.83 o 
   7   5   0     1561.64     1734.60    107.20 o 
   9   5   0      880.24      932.33    153.26 o 
  11   5   0      162.20      136.88     58.07 o 
  13   5   0       21.70       78.70     47.91 o 
  15   5   0      351.56      404.13     76.28 o 
  17   5   0       76.70      -46.78     90.58 o 
  19   5   0      278.89      182.36    102.25 o 
  21   5   0     1803.55     1683.28    138.85 o 
  23   5   0        1.51     -119.02     99.94 o 
  25   5   0       86.72      124.75    124.12 o 
  27   5   0      306.97      379.60    123.42 o 
  29   5   0      295.89      112.26    153.39 o 
   0   6   0    24766.05    24930.33   1015.35 o 
   2   6   0       21.45       15.96     66.98 o 
   4   6   0    29630.11    28581.66    677.00 o 
   6   6   0     1501.12     1462.03    110.96 o 
   8   6   0    11947.06    11455.78    373.57 o 
  10   6   0       59.78      -24.27     89.97 o 
  12   6   0      317.25      380.63     71.08 o 
  14   6   0      369.32      208.90     86.70 o 
  16   6   0     4680.43     4260.44    181.67 o 
  18   6   0       14.88      -72.86     89.62 o 
  20   6   0     2616.03     2604.20    166.38 o 
  22   6   0       39.67      171.32    110.11 o 
  24   6   0     1454.57     1422.63    147.30 o 
  26   6   0      178.94      250.17    193.90 o 
   1   7   0     6002.95     7059.58    210.38 o 
   3   7   0      112.71      189.53     78.76 o 
   5   7   0     7385.48     7615.44    233.37 o 
   7   7   0       61.72       -4.67     92.59 o 
   9   7   0      987.78      965.90    121.19 o 
  11   7   0      880.62      762.38    188.38 o 
  13   7   0     3421.49     3631.88    216.32 o 
  15   7   0      594.24      763.60    150.01 o 
  17   7   0     1354.38     1390.27    293.75 o 
  19   7   0       23.56       -7.18    126.19 o 
  21   7   0     2675.26     2502.60    170.75 o 
  23   7   0        6.08       -9.23    139.14 o 
   0   8   0     2755.08     2970.72    197.96 o 
   2   8   0       13.24        9.49     72.54 o 
   4   8   0      765.05      911.06    117.95 o 
   6   8   0        0.15       28.74     94.51 o 
   8   8   0      303.59      134.10    153.26 o 
  10   8   0      201.68      300.00    108.91 o 
  12   8   0      133.34      127.84    116.56 o 
  14   8   0      133.59      228.61    133.44 o 
  16   8   0      559.71      460.94    147.17 o 
  18   8   0       56.66       72.10    139.11 o 
  20   8   0       69.59       66.34    159.65 o 
   1   9   0      739.62      860.12     83.02 o 
   3   9   0      727.71      798.23    134.10 o 
   5   9   0      515.03      638.58    140.49 o 
   7   9   0      169.00      267.99    217.12 o 
   9   9   0      832.62     1074.10    150.82 o 
  11   9   0      295.50      202.99    131.13 o 
  13   9   0      998.02     1520.58    182.50 o 
 -33   1   1      762.40      600.75    151.22 o 
 -31   1   1      394.56      410.92    105.05 o 
 -29   1   1     1750.19     1905.18    172.57 o 
 -27   1   1       43.35      -73.65     74.37 o 
 -25   1   1     2186.66     2339.22    119.67 o 
 -23   1   1      234.11      270.82     66.84 o 
 -21   1   1     4477.73     4545.34    223.06 o 
 -19   1   1       92.41       -6.47     39.36 o 
 -17   1   1     2951.95     3069.73     94.24 o 
 -15   1   1     2389.03     2646.29     75.61 o 
 -13   1   1     4560.08     4598.90    112.13 o 
 -11   1   1       14.69       58.08     33.02 o 
  -9   1   1    10487.69    10237.27    154.03 o 
  -7   1   1     3155.59     3318.12     78.00 o 
  -5   1   1    36977.39    34123.70    495.73 o 
  -1   1   1    10063.99    12009.97    280.03 o 
   3   1   1    55048.61    63892.38    827.52 o 
   5   1   1      308.53      381.66     37.32 o 
   7   1   1    75368.30    79018.51   1119.00 o 
   9   1   1    20218.01    21542.81    327.28 o 
  11   1   1    13182.64    12799.54    191.65 o 
  13   1   1    29876.21    30278.09    509.03 o 
  15   1   1      492.99      456.61     43.86 o 
  17   1   1     8591.12     8237.85    149.68 o 
  19   1   1      568.97      587.14     66.45 o 
  21   1   1     1290.07     1223.64    107.09 o 
  23   1   1      812.48      908.99    152.72 o 
  25   1   1     2520.91     2435.88    144.71 o 
  27   1   1        4.08       14.96     90.09 o 
  29   1   1     2404.08     2601.05    148.94 o 
  31   1   1       56.51      -66.75     95.79 o 
  33   1   1      220.77      475.61    155.73 o 
 -32   2   1      383.51      279.06    111.99 o 
 -30   2   1       85.89      223.74    101.69 o 
 -28   2   1      534.37      613.12     97.22 o 
 -26   2   1     1055.92      860.49     96.85 o 
 -24   2   1      782.69      774.01     84.80 o 
 -22   2   1     3459.87     3509.10    136.97 o 
 -20   2   1     5909.73     6021.19    164.18 o 
 -18   2   1    12451.12    12396.38    203.99 o 
 -16   2   1     7649.61     7387.39    135.90 o 
 -14   2   1     6195.69     5885.22    111.57 o 
 -12   2   1    41686.69    41271.77    615.42 o 
 -10   2   1      248.30      350.76     45.15 o 
  -8   2   1    22036.78    24087.13    399.06 o 
  -6   2   1     5674.67     4992.50     98.42 o 
  -2   2   1     7606.12     8046.12    176.59 o 
   0   2   1    17675.85    19086.89    494.43 o 
   2   2   1     8811.75     7835.22    207.04 o 
   4   2   1    60148.60    60523.80   1144.20 o 
   6   2   1       25.41       67.37     22.52 o 
   8   2   1     8353.53     8477.43    154.22 o 
  10   2   1      139.36      228.42     34.11 o 
  12   2   1    17502.71    17253.34    250.18 o 
  14   2   1    11984.17    12289.30    191.31 o 
  16   2   1    25958.18    25316.71    363.17 o 
  18   2   1      101.75       71.65     41.48 o 
  20   2   1     5405.45     5123.21    157.07 o 
  22   2   1     1311.55     1337.41    103.73 o 
  24   2   1     1242.20     1273.79    111.48 o 
  26   2   1     1437.41     1408.96    106.97 o 
  28   2   1      649.68      522.73    178.90 o 
  30   2   1      567.13      536.58    114.17 o 
  32   2   1      302.63      393.02    116.00 o 
 -33   3   1       82.32      -61.87    137.67 o 
 -31   3   1      119.73      121.37     91.40 o 
 -29   3   1       40.82      -52.07     87.58 o 
 -27   3   1       46.30       22.86     80.73 o 
 -25   3   1       27.24       -2.19     67.18 o 
 -23   3   1      137.56       29.94     66.71 o 
 -21   3   1     1277.20     1129.30     80.78 o 
 -19   3   1       12.19       20.60     45.38 o 
 -17   3   1      121.86       -6.91     40.65 o 
 -15   3   1      318.93      260.26     50.42 o 
 -13   3   1     6765.23     6527.77    138.88 o 
 -11   3   1      338.60      620.34     65.23 o 
  -9   3   1      315.47      327.74     34.72 o 
  -7   3   1    12581.07    13518.54    427.85 o 
  -5   3   1       14.72       23.16     32.47 o 
   3   3   1     1706.89     1734.54    325.68 o 
   5   3   1     6541.56     5227.80    545.99 o 
   7   3   1     4583.25     5703.59     96.04 o 
   9   3   1      586.12      819.80     48.17 o 
  11   3   1      551.53      536.25     49.91 o 
  13   3   1     1195.50     1099.44     60.05 o 
  15   3   1        8.17        5.88     27.65 o 
  17   3   1       92.37       41.97     40.07 o 
  19   3   1      853.52      778.44    104.66 o 
  21   3   1      461.13      519.39     87.91 o 
  23   3   1       63.95       76.00     67.25 o 
  25   3   1       61.14      116.29     70.01 o 
  27   3   1        0.01      -50.33     82.84 o 
  29   3   1        2.73        9.42     92.17 o 
  31   3   1       49.05       22.62    133.15 o 
 -30   4   1      112.16      -41.51    131.89 o 
 -28   4   1      580.03      654.86    153.39 o 
 -26   4   1      107.14      -21.36    103.19 o 
 -24   4   1      124.80      203.09    102.05 o 
 -22   4   1      535.73      606.03    111.29 o 
 -20   4   1      232.91      137.35    100.27 o 
 -18   4   1     2533.74     2532.05    148.06 o 
 -16   4   1      221.39       91.56     50.78 o 
 -14   4   1     3407.02     3485.48    118.96 o 
 -12   4   1     3480.52     3093.80    101.70 o 
 -10   4   1     7229.89     6771.94    290.56 o 
  -6   4   1       83.31      134.02     87.28 o 
  -4   4   1    20248.22    19486.48    413.14 o 
  -2   4   1       30.15      -82.38     67.05 o 
   0   4   1     7130.08     6478.92    246.06 o 
   2   4   1     3794.56     4237.93    201.16 o 
   4   4   1     1603.39     1319.37     78.45 o 
   6   4   1      991.38      321.47    290.56 o 
   8   4   1    17953.33    18224.78    317.44 o 
  10   4   1       13.26      -32.85     38.86 o 
  12   4   1     3426.57     3178.89    101.78 o 
  14   4   1      294.49      354.42     54.40 o 
  16   4   1      315.00      218.80     88.28 o 
  18   4   1       61.04       18.95     91.21 o 
  20   4   1     1017.99     1179.66    125.54 o 
  22   4   1      401.48      341.88    104.96 o 
  24   4   1     1536.19     1440.79    139.85 o 
  26   4   1       74.52       14.39    110.22 o 
  28   4   1      165.56       51.91    139.11 o 
  30   4   1      101.89      197.48    115.28 o 
 -29   5   1     1203.58     1357.75    154.75 o 
 -27   5   1       96.47       86.96    116.00 o 
 -25   5   1     2896.00     2680.38    330.74 o 
 -23   5   1      363.89      348.69    113.51 o 
 -21   5   1     1489.70     1637.56    154.37 o 
 -19   5   1      289.85      344.09    102.39 o 
 -17   5   1     1476.12     1447.28    124.66 o 
 -15   5   1      679.01      580.95     77.91 o 
 -13   5   1    17662.80    17871.82    300.70 o 
 -11   5   1      359.08      604.26     65.74 o 
  -7   5   1     1148.78     1083.54    102.63 o 
  -5   5   1     7013.38     6409.54    186.27 o 
  -3   5   1      176.98      218.99     66.67 o 
  -1   5   1     9665.26     9424.38    329.54 o 
   1   5   1     6580.35     6496.86    266.30 o 
   3   5   1    13142.12    12906.84    302.40 o 
   5   5   1     5767.16     5295.08    248.64 o 
  11   5   1     7047.17     6868.03    158.45 o 
  13   5   1     1982.02     2181.05     85.22 o 
  15   5   1     1247.66     1341.37    117.68 o 
  17   5   1     1512.45     1503.71    129.35 o 
  19   5   1      102.59       40.55     93.35 o 
  21   5   1     4195.82     4406.12    203.53 o 
  23   5   1     1314.55     1363.14    148.31 o 
  25   5   1     2849.51     2678.32    180.12 o 
  27   5   1        0.50      -95.57    114.17 o 
 -26   6   1      162.15      169.71    122.21 o 
 -24   6   1      441.46      298.30    115.46 o 
 -22   6   1      155.08      266.98    112.98 o 
 -20   6   1       87.62       -9.90     99.49 o 
 -18   6   1     2701.11     2518.40    153.84 o 
 -16   6   1      128.52      113.64    110.01 o 
 -14   6   1      287.91      225.24     69.55 o 
 -12   6   1      909.77     1004.18     73.87 o 
 -10   6   1      359.02      614.12    143.68 o 
  -8   6   1     2349.74     2186.24    148.61 o 
  -6   6   1     5854.51     5667.45    296.94 o 
  -4   6   1     3061.40     3180.67    140.76 o 
  -2   6   1     2801.29     2787.15    121.32 o 
   0   6   1      156.07      264.56    110.56 o 
   2   6   1       14.38       10.57     62.11 o 
   4   6   1     4866.22     4376.89    162.98 o 
   6   6   1      653.41      709.89     92.21 o 
   8   6   1     2583.56     2415.66    132.14 o 
  10   6   1      242.23      181.59     48.85 o 
  12   6   1      375.13      507.01     75.04 o 
  14   6   1      475.51      600.27    172.42 o 
  16   6   1     1091.95     1266.31    120.93 o 
  18   6   1        7.81     -119.68    102.74 o 
  20   6   1      201.55      124.23    185.96 o 
  22   6   1      246.55      372.53    118.19 o 
  24   6   1      319.92      448.78    128.27 o 
  26   6   1       63.66      144.60    124.92 o 
 -23   7   1      100.37       23.91    112.56 o 
 -21   7   1      517.79      452.87    118.95 o 
 -19   7   1       63.28      -15.19    128.86 o 
 -17   7   1      745.44      830.74    159.65 o 
 -15   7   1      913.12      676.74    142.60 o 
 -13   7   1        5.75      -69.58     56.67 o 
 -11   7   1       22.49       52.64     86.02 o 
  -9   7   1       91.00      141.21     96.60 o 
  -7   7   1      186.79       22.90     88.59 o 
  -5   7   1     2214.54     2213.62    159.65 o 
  -3   7   1      447.35      739.36     95.87 o 
  -1   7   1     3181.57     2899.66    157.93 o 
   1   7   1       70.58      106.14     71.61 o 
   3   7   1      303.28      288.37     82.30 o 
   5   7   1     3231.79     3664.39    166.58 o 
   7   7   1        6.40      -74.54     82.36 o 
   9   7   1     2705.89     2839.23    177.93 o 
  11   7   1        5.25      -40.64     47.01 o 
  13   7   1      434.48      491.71    172.42 o 
  15   7   1      930.33      883.18    151.74 o 
  17   7   1      191.42      320.78    135.24 o 
  19   7   1       65.45       61.04    132.69 o 
  21   7   1       63.11       47.14    111.08 o 
  23   7   1       12.39      315.17    120.92 o 
 -20   8   1     1024.13     1402.51    191.66 o 
 -18   8   1      485.73      509.15    150.01 o 
 -16   8   1     3490.36     3282.20    229.90 o 
 -14   8   1     1025.11      667.15    142.58 o 
 -12   8   1     3602.04     3063.77    180.96 o 
 -10   8   1      128.61      118.01     93.49 o 
  -8   8   1     2018.57     1781.81    155.89 o 
  -6   8   1      182.81      100.23    178.80 o 
  -4   8   1     1908.36     2046.53    143.76 o 
  -2   8   1       10.67      -86.74     72.27 o 
   0   8   1     7103.13     6815.18    179.82 o 
   2   8   1      792.61      884.51    110.89 o 
   4   8   1     3403.20     3253.30    181.30 o 
   6   8   1      373.67      596.72    117.95 o 
   8   8   1     3998.42     4503.21    229.89 o 
  10   8   1        3.09       44.97    105.37 o 
  12   8   1     4818.52     5151.79    259.30 o 
  14   8   1      433.48      316.76    140.90 o 
  16   8   1     1869.91     2074.53    201.85 o 
  18   8   1      178.90     -128.18    379.96 o 
 -13   9   1      570.54      667.60    148.61 o 
 -11   9   1      179.33      383.15    127.52 o 
  -9   9   1      654.36      513.47    143.60 o 
  -7   9   1      268.10      201.58     99.99 o 
  -5   9   1     1120.61      975.17    130.53 o 
  -3   9   1      300.44      401.46    102.22 o 
  -1   9   1     1022.54     1069.53    115.12 o 
   1   9   1      756.33      951.49    127.72 o 
   3   9   1      720.30      715.21    140.49 o 
   5   9   1     1116.71      919.56    153.26 o 
   7   9   1      817.36      625.81    159.65 o 
   9   9   1     1318.47     1462.36    197.96 o 
  11   9   1      225.21      193.17    175.61 o 
  13   9   1      392.27      581.30    147.17 o 
 -34   0   2     1580.30     1794.42    261.82 o 
 -32   0   2       16.06       70.24    178.80 o 
 -30   0   2      552.12      613.04    191.58 o 
 -28   0   2      966.39      804.62    185.19 o 
 -26   0   2     2768.53     2964.22    138.94 o 
 -24   0   2     1255.39     1531.31    140.28 o 
 -22   0   2     4017.84     3828.62    153.02 o 
 -20   0   2    19382.72    20293.72    371.73 o 
 -18   0   2     1457.86     1353.02     75.88 o 
 -16   0   2    10784.27    10364.40    233.24 o 
 -14   0   2     4007.21     4092.87    166.70 o 
 -12   0   2     2648.00     3423.02    111.56 o 
 -10   0   2      488.92      430.34     42.66 o 
  -8   0   2   205150.94   203530.02   3202.82 o 
  -6   0   2    19596.50    20103.74    384.86 o 
  -4   0   2   204487.45   218563.30   4016.07 o 
   2   0   2    25533.24    22823.56    444.25 o 
   4   0   2    36385.59    37461.25    635.98 o 
   6   0   2    67929.79    68392.39   1238.71 o 
   8   0   2    27995.75    26338.94    437.85 o 
  10   0   2     5754.13     6994.96    248.15 o 
  12   0   2    48702.73    48434.71    790.95 o 
  14   0   2      342.14      323.28     54.38 o 
  16   0   2    31903.94    31576.99    539.08 o 
  18   0   2     1151.37     1209.76     93.70 o 
  20   0   2    10816.09    10591.25    593.71 o 
  22   0   2     2625.73     2502.66    133.82 o 
  24   0   2     3977.84     3935.67    399.12 o 
  26   0   2       61.74      217.12    166.03 o 
  28   0   2      400.60      338.45    185.19 o 
  30   0   2      622.39      702.44    210.73 o 
  32   0   2     3091.77     2975.80    306.52 o 
 -35   1   2       75.33       81.97    402.31 o 
 -33   1   2      418.08      161.92    143.68 o 
 -31   1   2      370.64      301.33    103.29 o 
 -29   1   2       26.49     -127.96     85.31 o 
 -27   1   2      320.55      325.54     84.69 o 
 -25   1   2     2056.25     2323.69    105.49 o 
 -23   1   2        5.66      -86.24     57.49 o 
 -21   1   2     3465.28     3279.68    115.43 o 
 -19   1   2     3661.12     3448.27    107.17 o 
 -17   1   2     9205.13     9218.86    160.11 o 
 -15   1   2     1111.77     1185.46     59.84 o 
 -13   1   2     4723.78     4751.87    217.04 o 
 -11   1   2     2500.00     2776.17     75.08 o 
  -9   1   2    25552.91    25212.80    344.54 o 
  -7   1   2    13647.55    12497.45    198.59 o 
  -5   1   2   109668.23   119469.77   1703.00 o 
  -1   1   2    51124.98    48650.64    915.05 o 
   3   1   2      735.59      565.91     25.80 o 
   5   1   2    42473.43    44800.94    585.27 o 
   7   1   2    40700.80    41904.90    606.16 o 
   9   1   2     6216.21     7038.82    143.32 o 
  11   1   2     9309.68    10248.68    160.20 o 
  13   1   2    14852.18    14743.71    268.75 o 
  15   1   2     3888.88     3864.57     93.20 o 
  17   1   2    16670.62    16368.90    252.37 o 
  19   1   2      798.73      712.97     66.17 o 
  21   1   2     3556.38     3699.54    127.56 o 
  23   1   2       26.44       73.96     77.66 o 
  25   1   2      281.92      296.98     95.45 o 
  27   1   2      385.19      389.41    164.03 o 
  29   1   2      714.88      713.43    132.03 o 
  31   1   2        9.47      150.07    139.98 o 
 -34   2   2       15.58     -153.55    102.37 o 
 -32   2   2       92.05      -26.87    138.79 o 
 -30   2   2      599.88      722.87    103.36 o 
 -28   2   2       97.95       76.19     83.91 o 
 -26   2   2      294.21      202.43     88.85 o 
 -24   2   2      158.08       39.97     93.07 o 
 -22   2   2      118.28        5.30     45.11 o 
 -20   2   2        3.52      -37.90     39.92 o 
 -18   2   2       14.32      -31.24     44.31 o 
 -16   2   2     4675.13     4979.14    106.94 o 
 -14   2   2     4061.25     4059.78     89.64 o 
 -12   2   2     1363.54     1228.04     80.54 o 
 -10   2   2      233.42      239.90     31.15 o 
  -8   2   2     1629.26     1641.01     59.91 o 
  -6   2   2     6570.43     6270.46    116.95 o 
  -4   2   2     4405.64     4745.72    171.59 o 
  -2   2   2     7297.77     6496.92    179.26 o 
   0   2   2    33525.70    33108.79    821.78 o 
   2   2   2        3.79      -32.88     21.92 o 
   4   2   2     7863.92     8104.11    120.92 o 
   6   2   2     4894.13     4368.42     90.02 o 
   8   2   2     4384.20     4399.04     81.70 o 
  10   2   2      601.04      886.33     53.54 o 
  12   2   2     3260.91     3541.14    110.61 o 
  14   2   2     1870.63     1816.06     73.72 o 
  16   2   2     1434.94     1493.09     93.99 o 
  18   2   2      279.08      412.67     73.18 o 
  20   2   2     1608.53     1765.83     93.43 o 
  22   2   2      163.16      194.10     74.46 o 
  24   2   2      395.44      493.00     85.50 o 
  26   2   2       13.46       12.89     81.29 o 
  28   2   2        3.88       45.17     98.14 o 
  30   2   2      333.67      306.45    111.80 o 
  32   2   2       37.50      159.55    153.55 o 
 -33   3   2     1714.34     1806.10    187.35 o 
 -31   3   2       24.20       85.77     92.58 o 
 -29   3   2     2505.79     2527.32    181.58 o 
 -27   3   2       18.87      105.87     82.18 o 
 -25   3   2     5798.12     6227.03    159.98 o 
 -23   3   2      675.35      649.58     76.89 o 
 -21   3   2     5729.97     6017.49    149.06 o 
 -19   3   2      115.71      134.55     50.04 o 
 -17   3   2     9393.99     9541.81    160.51 o 
 -15   3   2       63.13       13.82     54.18 o 
 -13   3   2    19162.27    19334.82    313.72 o 
 -11   3   2      750.17      744.94     49.56 o 
  -9   3   2    54586.88    58851.73    776.79 o 
  -5   3   2    15589.30    14643.17    370.80 o 
  -3   3   2      209.59       55.34     29.80 o 
  -1   3   2       92.65      128.02    166.03 o 
   1   3   2     1999.99      983.42    121.33 o 
   3   3   2    15358.34    16927.05    417.32 o 
   5   3   2     1671.35     1725.60     78.35 o 
   7   3   2    26814.81    26576.54    364.08 o 
   9   3   2    28680.06    28757.28    437.37 o 
  11   3   2    16415.31    15509.89    280.79 o 
  13   3   2    19448.02    19960.49    352.59 o 
  15   3   2      852.33      976.87     59.15 o 
  17   3   2     4067.88     3879.15    166.33 o 
  19   3   2      137.02      102.68     62.47 o 
  21   3   2     2613.49     2695.49    134.81 o 
  23   3   2      237.44      275.66     70.61 o 
  25   3   2     2795.18     2635.15    127.75 o 
  27   3   2      508.53      680.09    107.84 o 
  29   3   2     1453.39     1605.57    134.08 o 
  31   3   2      568.61      578.36    157.85 o 
 -32   4   2       27.57       71.32    118.63 o 
 -30   4   2      444.18      504.32    151.74 o 
 -28   4   2      451.76      393.69    122.75 o 
 -26   4   2      137.10      204.04    123.35 o 
 -24   4   2      110.84      125.25    102.71 o 
 -22   4   2     2841.24     2711.07    159.45 o 
 -20   4   2     2009.52     1828.02    138.95 o 
 -18   4   2     3061.91     3176.80    129.26 o 
 -16   4   2     5177.11     5347.70    134.40 o 
 -14   4   2      605.27      489.16     55.82 o 
 -12   4   2     1198.83     1241.91     63.43 o 
 -10   4   2      750.45      532.32     52.17 o 
  -6   4   2      133.41      251.88     62.60 o 
  -4   4   2     7354.88     6895.18    261.82 o 
  -2   4   2     2145.38     1595.23    143.28 o 
   0   4   2     9348.81     8394.34    286.49 o 
   2   4   2      523.41      415.04     79.78 o 
   4   4   2     7626.96     7445.59    284.17 o 
   6   4   2     3854.34     3785.93    405.50 o 
   8   4   2    17000.09    16737.03    270.86 o 
  10   4   2     2811.03     3334.62     82.94 o 
  12   4   2     4757.42     4198.62    107.10 o 
  14   4   2       67.71       26.28     58.34 o 
  16   4   2      535.74      605.08    147.88 o 
  18   4   2      476.90      795.15    118.18 o 
  20   4   2      533.65      480.41    105.98 o 
  22   4   2      159.23      -98.81     96.45 o 
  24   4   2      877.62     1126.25    133.50 o 
  26   4   2      434.04      480.47    127.21 o 
  28   4   2        6.97        6.39    194.77 o 
 -29   5   2       80.04      138.58    119.19 o 
 -27   5   2      113.26       84.16    116.50 o 
 -25   5   2      257.41      237.28    108.00 o 
 -23   5   2       59.69       -5.44     97.42 o 
 -21   5   2       65.16      154.91    122.31 o 
 -19   5   2      180.75      133.65     94.33 o 
 -17   5   2      683.90      690.49     85.86 o 
 -15   5   2       69.81       76.28     51.37 o 
 -13   5   2        0.91       81.06     53.20 o 
 -11   5   2      210.48      133.13     67.29 o 
  -9   5   2      390.50      357.61    134.10 o 
  -7   5   2      440.30      598.42    175.61 o 
  -5   5   2      472.91      459.88    121.33 o 
  -3   5   2       41.35       24.56     78.04 o 
  -1   5   2       93.59      166.85     87.96 o 
   1   5   2     1066.44     1164.49    128.16 o 
   3   5   2      387.30      355.46    140.98 o 
   5   5   2       61.77       68.90     65.19 o 
   7   5   2      690.95      466.73    405.50 o 
   9   5   2     2438.45     2555.70     89.07 o 
  11   5   2      519.58      595.68     50.66 o 
  13   5   2       36.44      -60.38     41.99 o 
  15   5   2      134.05      187.36    106.04 o 
  17   5   2      361.59      282.29    103.55 o 
  19   5   2      803.29      892.92    138.22 o 
  21   5   2        0.14      103.67    103.87 o 
  23   5   2       39.64       75.07    105.38 o 
  25   5   2       38.36      -14.26    113.82 o 
  27   5   2      110.23       78.49    116.00 o 
 -28   6   2      333.45      494.11    134.82 o 
 -26   6   2      911.65      955.54    137.80 o 
 -24   6   2     1659.11     1524.94    150.60 o 
 -22   6   2      281.33      314.58    158.44 o 
 -20   6   2     1765.42     2001.59    144.54 o 
 -18   6   2     1063.55     1182.66    120.68 o 
 -16   6   2       19.10        7.38     82.22 o 
 -14   6   2      144.55      145.29     64.75 o 
 -12   6   2     7282.53     7157.74    293.11 o 
 -10   6   2     5498.56     5281.71    190.59 o 
  -8   6   2     5099.53     4931.79    207.09 o 
  -6   6   2     7083.78     7047.54    247.89 o 
  -4   6   2    19452.96    17636.57    474.03 o 
  -2   6   2      114.99      181.74     64.69 o 
   0   6   2    17641.84    18502.30    566.57 o 
   2   6   2     1198.43     1333.24     94.54 o 
   4   6   2    10867.30    10581.11    281.03 o 
   6   6   2     2741.70     3032.35    314.36 o 
   8   6   2     4190.73     4373.22    171.11 o 
  10   6   2      183.44      210.08     49.65 o 
  12   6   2     3654.93     3953.10    200.90 o 
  14   6   2        0.98     -140.49    140.49 o 
  16   6   2     6878.91     6760.63    220.73 o 
  18   6   2      988.28     1000.52    160.57 o 
  20   6   2      791.23      792.31    122.75 o 
  22   6   2       14.76      -68.06    187.63 o 
  24   6   2     1116.72     1127.82    144.60 o 
 -25   7   2     1072.84      824.77    136.69 o 
 -23   7   2      283.01      319.96    121.91 o 
 -21   7   2     1581.60     1580.86    147.91 o 
 -19   7   2      175.95      148.60    140.90 o 
 -17   7   2     1337.93     1534.29    261.82 o 
 -15   7   2      433.50      375.99     99.51 o 
 -13   7   2     4163.56     4121.60    134.44 o 
 -11   7   2      211.39      126.37    109.56 o 
  -9   7   2     6793.67     7140.88    233.90 o 
  -7   7   2       49.91      -34.80    130.91 o 
  -5   7   2     5622.33     5087.00    209.83 o 
  -3   7   2       13.74       50.76     78.00 o 
  -1   7   2     1754.35     1142.19    220.31 o 
   1   7   2     1411.74     1210.43    112.35 o 
   3   7   2     1292.51     1170.86    105.53 o 
   5   7   2      788.72      563.49     96.06 o 
   7   7   2      211.58      284.12     90.13 o 
   9   7   2      676.01      715.82     64.90 o 
  11   7   2     3330.23     3469.20    149.93 o 
  13   7   2     1140.07     1494.29    210.73 o 
  15   7   2      325.90      350.23    130.02 o 
  17   7   2     2901.72     3154.74    237.28 o 
  19   7   2      529.50      590.06    118.95 o 
  21   7   2     1263.52     1168.56    143.43 o 
 -20   8   2       12.74     -172.42    130.95 o 
 -18   8   2        1.92       22.56    134.56 o 
 -16   8   2       21.58       -2.79    121.19 o 
 -14   8   2        0.95       99.62    119.26 o 
 -12   8   2      105.81       59.27     93.88 o 
 -10   8   2      430.75      548.31    104.53 o 
  -8   8   2      840.38      907.57    114.53 o 
  -6   8   2      306.05      240.12     89.28 o 
  -4   8   2     3435.73     2882.79    165.94 o 
  -2   8   2       29.19      -58.11     74.80 o 
   0   8   2      482.72      465.65    146.87 o 
   2   8   2        2.36      -14.55    105.37 o 
   4   8   2      494.90      488.21    111.64 o 
   6   8   2      318.81      538.46    118.94 o 
   8   8   2     1235.60     1226.08    185.19 o 
  10   8   2       48.32       83.02    140.49 o 
  12   8   2      227.67      210.73    166.03 o 
  14   8   2        0.47      261.82    130.02 o 
  16   8   2      120.47      270.10    162.84 o 
  18   8   2        5.91      217.70    148.81 o 
 -15   9   2        0.72       42.40    133.28 o 
 -13   9   2     1808.37     1487.54    197.96 o 
 -11   9   2       30.08      -13.76     97.43 o 
  -9   9   2      436.90      454.02    177.76 o 
  -7   9   2      278.55      136.35     97.31 o 
  -5   9   2      767.22      728.34    106.09 o 
  -3   9   2      105.34      174.36    130.49 o 
  -1   9   2     1578.96     1515.86     87.53 o 
   1   9   2       25.49      -17.83     62.35 o 
   3   9   2      746.43      841.77    130.91 o 
   5   9   2      709.82      657.74    153.26 o 
   7   9   2      877.29      989.81    178.80 o 
   9   9   2      227.14       89.40    153.26 o 
  11   9   2      879.95      680.26     96.69 o 
 -35   1   3       72.35      -91.64    135.24 o 
 -33   1   3       31.37       45.96     96.77 o 
 -31   1   3     2544.08     2542.28    147.16 o 
 -29   1   3      577.11      626.16     91.18 o 
 -27   1   3      544.43      560.24     87.46 o 
 -25   1   3     5332.03     5174.90    150.94 o 
 -23   1   3      492.01      405.18     61.20 o 
 -21   1   3     9561.04     9493.40    194.51 o 
 -19   1   3        4.73       37.79     46.72 o 
 -17   1   3     4248.04     4160.38    133.78 o 
 -15   1   3     2861.26     2725.69     86.63 o 
 -13   1   3    22453.27    21299.61    326.85 o 
 -11   1   3     1993.08     1871.45     62.64 o 
  -9   1   3    10263.14    10321.62    155.57 o 
  -7   1   3     1220.26     1305.24     53.89 o 
  -5   1   3    29125.16    34136.50    548.77 o 
  -3   1   3        7.62       29.14     18.32 o 
   1   1   3     9098.20    10891.64    222.42 o 
   3   1   3    78427.87    75106.87    976.08 o 
   5   1   3   107392.38   112231.32   1444.30 o 
   7   1   3     4117.09     4501.65    106.78 o 
   9   1   3     5499.69     4951.55    159.90 o 
  11   1   3       60.41      143.57     56.19 o 
  13   1   3      348.44      275.00     47.06 o 
  15   1   3     7383.99     6877.25    129.80 o 
  17   1   3     1018.69      940.80     62.47 o 
  19   1   3     4547.16     4920.42    144.63 o 
  21   1   3     1887.12     2137.33    111.55 o 
  23   1   3      538.09      537.08     94.02 o 
  25   1   3      784.40      899.62    105.38 o 
  27   1   3      791.11      799.10    125.13 o 
  29   1   3      200.62       42.60    108.87 o 
  31   1   3      154.29     -165.02    128.16 o 
 -34   2   3      457.77      364.44    125.03 o 
 -32   2   3      216.21      187.33    173.60 o 
 -30   2   3      387.82      371.23    103.23 o 
 -28   2   3        2.50      120.60     82.37 o 
 -26   2   3     3942.56     3726.60    151.16 o 
 -24   2   3      585.45      527.25     70.31 o 
 -22   2   3     7135.35     7163.62    168.37 o 
 -20   2   3     3131.39     3249.22    183.42 o 
 -18   2   3    12356.63    12288.82    221.43 o 
 -16   2   3     3328.42     3410.02    108.04 o 
 -14   2   3     4124.40     4083.99     88.29 o 
 -12   2   3    21718.81    22342.83    396.45 o 
 -10   2   3     8620.55     8951.35    140.89 o 
  -8   2   3    11064.58    11278.95    200.92 o 
  -6   2   3    11003.41     9997.79    174.46 o 
  -4   2   3     4833.14     4314.13    164.77 o 
  -2   2   3    10420.09    11186.63    236.65 o 
   0   2   3    54347.77    53997.09    985.88 o 
   2   2   3    14762.69    14496.75    250.55 o 
   4   2   3    11236.34    10523.37    170.46 o 
   6   2   3     1774.35     1888.63     60.51 o 
   8   2   3     6732.81     5500.37    120.91 o 
  10   2   3       38.81        3.74     35.20 o 
  12   2   3    13161.35    12564.56    234.02 o 
  14   2   3     9442.07     9563.03    180.38 o 
  16   2   3    13932.34    13900.46    246.33 o 
  18   2   3      301.03      457.16     75.70 o 
  20   2   3    11487.24    11670.91    256.47 o 
  22   2   3     1423.81     1443.93     91.62 o 
  24   2   3     2217.45     2312.52    138.26 o 
  26   2   3      791.86      926.71    115.25 o 
  28   2   3      820.80      960.68    120.40 o 
  30   2   3      133.92       23.41    103.23 o 
 -33   3   3       72.60       88.67     95.33 o 
 -31   3   3      334.36      165.28     92.78 o 
 -29   3   3      126.25       84.83     87.64 o 
 -27   3   3       15.09        1.56     69.85 o 
 -25   3   3        6.83       23.52     68.13 o 
 -23   3   3      173.53      177.45     67.86 o 
 -21   3   3     2185.02     2092.04     82.10 o 
 -19   3   3     1108.57     1139.64     70.92 o 
 -17   3   3      984.18     1052.39     69.65 o 
 -15   3   3      424.40      434.51     61.63 o 
 -13   3   3     3144.53     3085.70    102.96 o 
 -11   3   3      277.75      425.74     69.18 o 
  -9   3   3       20.15      -17.82     27.96 o 
  -7   3   3       22.58       10.97     31.48 o 
  -5   3   3    18882.95    18722.28    467.20 o 
   1   3   3        2.99      -25.54     44.70 o 
   3   3   3       36.29        4.54     21.38 o 
   5   3   3      247.37      430.28     33.60 o 
   7   3   3     2656.22     2444.26     65.45 o 
   9   3   3      474.02      480.87     47.45 o 
  11   3   3     5790.61     5693.17    203.70 o 
  13   3   3     2341.43     2144.07     96.55 o 
  15   3   3      145.36       77.78     63.27 o 
  17   3   3     1728.09     1669.70     85.83 o 
  19   3   3      450.05      426.49     70.32 o 
  21   3   3       86.02       20.02     65.37 o 
  23   3   3        9.83      -51.37     66.16 o 
  25   3   3      221.35      174.32     83.25 o 
  27   3   3       22.18      235.85     98.31 o 
  29   3   3        8.89      -75.76    132.69 o 
 -32   4   3       63.02      109.95    151.85 o 
 -30   4   3     1068.62      705.14    162.55 o 
 -28   4   3       23.77       29.11    113.41 o 
 -26   4   3      281.55      366.18    116.26 o 
 -24   4   3       14.27       22.94    116.51 o 
 -22   4   3      803.88      848.15    121.56 o 
 -20   4   3       62.37      -18.55     72.01 o 
 -18   4   3     5618.68     5960.30    208.05 o 
 -16   4   3     2256.64     2238.38     92.90 o 
 -14   4   3     2954.17     3322.80    126.02 o 
 -12   4   3     1183.42      838.67     80.67 o 
 -10   4   3     6763.30     6774.61    172.03 o 
  -8   4   3     6618.58     7371.99    268.41 o 
  -6   4   3     4083.56     3736.71    171.35 o 
  -4   4   3     5866.85     6396.45    198.45 o 
  -2   4   3    10187.30    10654.12    312.91 o 
   0   4   3     3369.94     3269.55    261.82 o 
   2   4   3      976.43     1061.05     69.67 o 
   6   4   3    23739.90    23168.33    408.93 o 
   8   4   3    10469.40    10380.56    165.72 o 
  10   4   3     7842.56     7710.46    138.89 o 
  12   4   3      786.00      820.43     67.19 o 
  14   4   3       28.96      -87.93     87.96 o 
  16   4   3     1696.64     1875.69    290.56 o 
  18   4   3       49.71      101.23     94.04 o 
  20   4   3     2815.46     2477.92    155.72 o 
  22   4   3       99.61      263.77    103.22 o 
  24   4   3     1333.53     1381.10    143.88 o 
  26   4   3       46.77      183.64    139.11 o 
  28   4   3       29.40      -37.65    129.29 o 
 -31   5   3      339.52      472.38    166.34 o 
 -29   5   3      552.20      794.56    140.62 o 
 -27   5   3     1071.31     1137.98    221.56 o 
 -25   5   3     1175.73     1075.20    136.04 o 
 -23   5   3     3675.70     3530.21    251.09 o 
 -21   5   3     2373.04     2231.62    194.97 o 
 -19   5   3       18.53      -88.65     73.25 o 
 -17   5   3    12849.44    12527.75    276.83 o 
 -15   5   3     2388.22     2513.43    121.07 o 
 -13   5   3     9874.57     9069.47    190.55 o 
 -11   5   3       19.62       -4.42     33.48 o 
  -9   5   3    17818.41    18318.15    539.47 o 
  -7   5   3      396.00      546.61     74.93 o 
  -5   5   3    11681.71    11587.51    329.72 o 
  -3   5   3       64.90      198.36     62.22 o 
  -1   5   3    12700.19    12248.05    574.73 o 
   1   5   3      837.39      766.30    172.42 o 
   3   5   3    30215.56    28932.08    603.31 o 
   5   5   3      729.74      791.85    156.45 o 
   9   5   3      419.71      339.47     44.01 o 
  11   5   3     5315.74     5104.41    145.70 o 
  13   5   3      497.49      573.69    111.14 o 
  15   5   3     1726.30     1627.78    191.58 o 
  17   5   3     3240.16     3014.23    163.17 o 
  19   5   3     6681.15     6513.64    231.78 o 
  21   5   3      103.67       99.12    105.38 o 
  23   5   3     1218.59     1332.40    205.68 o 
  25   5   3     1001.93      925.34    137.33 o 
  27   5   3      184.77      375.34    233.08 o 
 -28   6   3       17.07       70.90    121.25 o 
 -26   6   3     1102.33     1038.78    142.76 o 
 -24   6   3      168.10       63.55    106.08 o 
 -22   6   3      743.23      671.23    123.75 o 
 -20   6   3      543.84      498.38    110.65 o 
 -18   6   3      837.06      730.70    113.75 o 
 -16   6   3       57.29       97.26     87.48 o 
 -14   6   3     1158.30     1227.51     85.37 o 
 -12   6   3     4272.36     4080.08    146.55 o 
 -10   6   3     4474.84     4078.88    193.77 o 
  -8   6   3       70.05       65.93     76.09 o 
  -6   6   3     5162.52     5246.06    181.26 o 
  -4   6   3       61.10       39.38     75.42 o 
  -2   6   3     9211.82     9250.44    276.29 o 
   0   6   3      381.78      478.94    185.19 o 
   2   6   3     1096.74     1170.24    110.89 o 
   4   6   3     6401.50     6758.50    319.29 o 
   6   6   3      114.50      128.18    153.26 o 
   8   6   3     3693.73     3878.66    110.22 o 
  10   6   3      393.40      365.95     61.53 o 
  12   6   3      230.98      293.75    159.65 o 
  14   6   3      806.50      787.24     97.08 o 
  16   6   3      121.93       58.27    108.09 o 
  18   6   3      209.89      296.04    106.94 o 
  20   6   3      356.14      403.05    163.89 o 
  22   6   3      271.44       54.89    112.78 o 
  24   6   3      538.81      756.18    134.54 o 
 -25   7   3      663.13      827.88    136.44 o 
 -23   7   3       17.63      -56.21    117.10 o 
 -21   7   3     1267.08     1436.57    193.54 o 
 -19   7   3       34.16      146.46    137.22 o 
 -17   7   3      167.34        5.81    122.64 o 
 -15   7   3      251.49      260.16     96.89 o 
 -13   7   3       97.59       78.82     91.88 o 
 -11   7   3      275.43      163.91     83.50 o 
  -9   7   3      276.41      358.73     90.63 o 
  -7   7   3      315.86      147.57     81.33 o 
  -5   7   3     4083.10     3666.47    279.72 o 
  -3   7   3      390.06      208.41     85.08 o 
  -1   7   3     1493.60     1263.99    143.68 o 
   1   7   3      303.44      295.88     91.39 o 
   3   7   3      187.51      258.63     98.56 o 
   5   7   3     2832.17     2867.01    188.38 o 
   7   7   3      384.00      469.38    112.12 o 
   9   7   3     2704.76     2846.17     97.64 o 
  11   7   3      209.58      158.05    108.56 o 
  13   7   3       38.29       31.93    159.65 o 
  15   7   3       66.57      395.92    178.80 o 
  17   7   3        3.31       29.06    188.38 o 
  19   7   3       15.39       74.48    111.99 o 
  21   7   3      178.01      -55.50    111.29 o 
 -20   8   3      677.87      702.26    168.20 o 
 -18   8   3      910.88      968.73    207.54 o 
 -16   8   3      852.73      710.02    245.85 o 
 -14   8   3     1658.88     1586.64    145.16 o 
 -12   8   3      308.51      554.08    223.11 o 
 -10   8   3     2008.93     2321.15    154.78 o 
  -8   8   3     2801.41     3192.11    165.37 o 
  -6   8   3      210.63      149.50     85.57 o 
  -4   8   3     3850.03     3610.86    163.56 o 
  -2   8   3      369.07      377.24     59.88 o 
   0   8   3     5605.56     6078.25    171.53 o 
   2   8   3      473.75      421.22    105.92 o 
   4   8   3     3610.47     3961.77    210.81 o 
   6   8   3      982.89      923.14    159.65 o 
   8   8   3      880.24      896.71    145.03 o 
  10   8   3      695.97      497.79     90.86 o 
  12   8   3     1821.39     1302.71    210.73 o 
  14   8   3      126.68      172.42    172.42 o 
  16   8   3     2882.12     2819.84    232.73 o 
  18   8   3       16.71       88.80    144.28 o 
 -15   9   3       23.84       43.92    125.81 o 
 -13   9   3      321.22      338.15    220.31 o 
 -11   9   3        3.69      -36.72     97.56 o 
  -9   9   3      216.48      202.90    102.00 o 
  -7   9   3        2.72      104.81     93.50 o 
  -5   9   3     1478.96     1411.15    127.98 o 
  -3   9   3       10.83      -56.42     59.48 o 
  -1   9   3     1842.14     2362.46    275.59 o 
   1   9   3      340.42      339.02     67.12 o 
   3   9   3     1283.34     1578.32    130.81 o 
   5   9   3      769.13      979.35    123.80 o 
   7   9   3     1299.48     1551.76    210.73 o 
   9   9   3      235.91      116.46    143.68 o 
  11   9   3      539.05      585.18    137.30 o 
 -36   0   4       73.29      255.43    210.73 o 
 -34   0   4      372.90      159.65    178.80 o 
 -32   0   4       36.57     -229.89    153.26 o 
 -30   0   4     5510.44     6277.28    383.15 o 
 -28   0   4     1728.98     1686.61    144.32 o 
 -26   0   4      590.71      615.74     93.35 o 
 -24   0   4        0.55      -47.35     78.42 o 
 -22   0   4     3173.91     2979.37    117.21 o 
 -20   0   4     2217.31     2042.29     92.98 o 
 -18   0   4     2759.85     2846.45    101.42 o 
 -16   0   4     2126.16     2483.32     90.46 o 
 -14   0   4    10970.17    11410.97    243.11 o 
 -12   0   4       63.59       29.21     29.86 o 
 -10   0   4    16883.33    15315.37    268.79 o 
  -8   0   4    25409.01    24809.99    410.72 o 
  -6   0   4    76713.83    82835.92   1311.54 o 
  -4   0   4     6776.01     8458.20    165.91 o 
  -2   0   4   156212.91   160243.53   3603.99 o 
   0   0   4    48876.57    43491.63    995.44 o 
   2   0   4     7268.64     8803.42    142.65 o 
   4   0   4   596309.06   633363.19   9979.89 o 
   6   0   4     6738.12     7056.51    216.65 o 
   8   0   4      676.97      896.59     50.67 o 
  10   0   4     5569.33     5309.33    122.59 o 
  12   0   4     2925.18     2959.39     98.75 o 
  14   0   4     5098.87     5446.38    149.32 o 
  16   0   4    11743.81    10910.78    223.83 o 
  18   0   4      675.76      587.00     73.44 o 
  20   0   4     5069.87     5087.10    207.04 o 
  22   0   4     1437.15     1209.90    143.68 o 
  24   0   4     1787.12     1868.87    133.28 o 
  26   0   4        1.52      236.28    172.42 o 
  28   0   4      998.33      925.95    210.73 o 
  30   0   4        1.53      280.98    197.96 o 
 -35   1   4       16.74      -63.86    133.15 o 
 -33   1   4       56.25       -3.14    106.10 o 
 -31   1   4       78.88      -14.25     83.67 o 
 -29   1   4       73.92       78.68     80.41 o 
 -27   1   4      995.67     1008.75     85.68 o 
 -25   1   4     1290.44     1484.79     91.59 o 
 -23   1   4       67.47      -20.07     44.82 o 
 -21   1   4      858.85      884.46     79.50 o 
 -19   1   4    11714.85    11453.49    193.93 o 
 -17   1   4       44.90       55.27     36.24 o 
 -15   1   4    19222.81    20719.43    366.41 o 
 -13   1   4     2367.82     2233.47     68.16 o 
 -11   1   4      307.81      194.99     34.44 o 
  -9   1   4    27281.10    25500.36    349.47 o 
  -7   1   4     2932.56     2682.11    120.70 o 
  -5   1   4    59374.29    63526.73   1058.74 o 
  -3   1   4     1108.44      673.05     36.99 o 
  -1   1   4    21257.08    20097.09    297.61 o 
   1   1   4    10432.78     9731.00    139.42 o 
   3   1   4   279046.97   297395.88   3543.60 o 
   5   1   4     7429.49     7573.92    112.05 o 
   7   1   4     3033.65     3976.85    101.42 o 
   9   1   4     4458.64     4896.77    106.87 o 
  11   1   4      526.87      342.25     58.35 o 
  13   1   4      307.16      309.59     54.61 o 
  15   1   4     9940.83     9588.56    164.56 o 
  17   1   4       96.82       12.01     39.36 o 
  19   1   4     5460.25     5052.20    141.89 o 
  21   1   4     1778.13     1950.63    125.28 o 
  23   1   4        5.49      -33.67     84.29 o 
  25   1   4     1909.02     1765.41    127.12 o 
  27   1   4       11.24     -138.59     92.74 o 
  29   1   4      448.42      292.79    104.26 o 
  31   1   4       12.92       62.71    153.26 o 
 -34   2   4       16.80      134.60    106.79 o 
 -32   2   4      148.20      217.55     95.40 o 
 -30   2   4      291.58      363.16     94.60 o 
 -28   2   4      670.20      579.31     90.93 o 
 -26   2   4      351.19      362.46     78.56 o 
 -24   2   4      255.14      305.18     66.90 o 
 -22   2   4      589.01      692.19     72.98 o 
 -20   2   4     1093.26     1159.92     74.94 o 
 -18   2   4     6537.26     6536.35    134.29 o 
 -16   2   4       23.95       14.64     32.65 o 
 -14   2   4     7882.69     7713.78    132.28 o 
 -12   2   4    13511.68    13901.17    262.57 o 
 -10   2   4       43.93       21.96     26.44 o 
  -8   2   4     2299.20     2221.31     78.35 o 
  -6   2   4     2423.94     2742.56     65.27 o 
  -4   2   4     5481.47     5251.85    135.57 o 
  -2   2   4    14485.22    13346.05   1044.67 o 
   0   2   4     6276.54     6926.02    151.89 o 
   2   2   4    23426.30    24128.60    359.17 o 
   4   2   4    18499.54    18884.86    289.32 o 
   6   2   4    16380.71    17424.92    302.87 o 
   8   2   4    10580.30    11729.17    197.08 o 
  10   2   4     1832.69     1767.03     66.23 o 
  12   2   4     1206.09     1219.48     64.81 o 
  14   2   4     3883.77     3857.68    120.51 o 
  16   2   4      989.61     1140.10     83.43 o 
  18   2   4       58.69       83.70     59.35 o 
  20   2   4       61.70       63.29     68.31 o 
  22   2   4       84.20       16.53     95.10 o 
  24   2   4        3.80      166.80     80.70 o 
  26   2   4      585.76      780.45    113.21 o 
  28   2   4      114.28      223.01    106.79 o 
  30   2   4        0.06     -156.81    104.54 o 
 -33   3   4      781.59      940.60    109.71 o 
 -31   3   4       32.39       19.64     87.99 o 
 -29   3   4     3568.92     4004.19    157.92 o 
 -27   3   4      447.99      577.20     81.16 o 
 -25   3   4     7949.21     8193.63    215.14 o 
 -23   3   4     1956.13     1945.67     86.16 o 
 -21   3   4     4944.90     4961.60    140.92 o 
 -19   3   4     4591.85     4518.96    106.64 o 
 -17   3   4    14645.29    13976.54    244.04 o 
 -15   3   4     3260.47     3404.59    139.94 o 
 -13   3   4    43180.56    43399.34    720.34 o 
 -11   3   4     6888.37     7585.72    160.09 o 
  -9   3   4    73423.96    76334.92   1370.11 o 
  -7   3   4        5.74      -11.72     24.33 o 
  -5   3   4    12535.11    12060.36    320.53 o 
  -3   3   4      153.45      233.75     48.76 o 
  -1   3   4    24568.80    23876.45    481.10 o 
   1   3   4      110.21       83.49     41.34 o 
   3   3   4    31815.06    32279.87    539.83 o 
   5   3   4      119.81       75.28     38.55 o 
   7   3   4    32857.60    33196.42    452.30 o 
   9   3   4    10633.69    10292.98    183.66 o 
  11   3   4    12619.69    12023.25    289.83 o 
  13   3   4     4323.75     4391.84    133.63 o 
  15   3   4     4293.40     4247.87    128.67 o 
  17   3   4     2673.80     2756.03    139.58 o 
  19   3   4     1955.03     1948.99     96.41 o 
  21   3   4      471.51      411.06     73.60 o 
  23   3   4     3031.79     3095.38    180.54 o 
  25   3   4      573.54      724.33     97.57 o 
  27   3   4     1854.33     1771.67    133.40 o 
  29   3   4      574.21      373.57    139.98 o 
 -32   4   4      271.94      132.10    229.89 o 
 -30   4   4      569.04      626.88    157.91 o 
 -28   4   4      114.79      155.10    111.18 o 
 -26   4   4      143.86       36.49    114.82 o 
 -24   4   4      116.05      120.71    101.63 o 
 -22   4   4     1126.35     1229.14    104.62 o 
 -20   4   4      167.05      263.03     79.55 o 
 -18   4   4     6206.74     6374.33    182.54 o 
 -16   4   4      979.03     1164.97     75.15 o 
 -14   4   4    10684.39    10378.29    196.20 o 
 -12   4   4     4372.82     4016.68    132.83 o 
 -10   4   4     4650.51     4095.20    177.89 o 
  -8   4   4    10619.04    10261.77    336.20 o 
  -6   4   4       87.77      324.32     59.66 o 
  -4   4   4     5777.76     6009.33    167.34 o 
  -2   4   4      877.68      907.28     64.61 o 
   0   4   4     7534.75     6989.42    197.28 o 
   2   4   4    31085.96    29860.74    670.26 o 
   4   4   4    33680.48    32140.53    615.83 o 
   6   4   4    17171.63    16338.99    257.96 o 
   8   4   4    10201.84    10322.58    168.72 o 
  10   4   4     3685.73     3846.54     94.43 o 
  12   4   4     1121.05      959.49     83.43 o 
  14   4   4       67.49      130.16    111.75 o 
  16   4   4      406.53      548.56    166.03 o 
  18   4   4      242.24      213.73    113.59 o 
  20   4   4     1694.29     1654.50    140.48 o 
  22   4   4      178.77      139.89    105.38 o 
  24   4   4     1936.80     1884.73    157.76 o 
  26   4   4        2.07       83.02    188.38 o 
  28   4   4       90.36      237.11    137.22 o 
 -31   5   4        9.79      -84.66    148.19 o 
 -29   5   4       37.20      -60.95    114.10 o 
 -27   5   4       13.55      -49.03    110.25 o 
 -25   5   4     1525.40     1176.88    136.59 o 
 -23   5   4      956.81      737.34    120.13 o 
 -21   5   4      683.29      783.28    111.94 o 
 -19   5   4        0.43       62.25     76.19 o 
 -17   5   4      591.55      533.17     84.69 o 
 -15   5   4      237.29      199.38     58.08 o 
 -13   5   4      296.63      138.27     60.44 o 
 -11   5   4      118.54      126.82     74.66 o 
  -9   5   4        9.63        2.80     35.46 o 
  -7   5   4       58.46       57.92     64.28 o 
  -5   5   4      384.38      269.91     63.62 o 
  -3   5   4     2339.01     2541.76    108.52 o 
  -1   5   4      817.69      870.84    130.91 o 
   1   5   4       18.30      112.21     47.43 o 
   3   5   4     5640.01     5651.10    128.71 o 
   5   5   4      388.37      272.67    111.83 o 
   7   5   4     3442.50     3156.91    113.90 o 
   9   5   4     1737.31     1794.32    164.07 o 
  11   5   4      383.85      441.68     87.56 o 
  13   5   4      948.03      761.64     92.17 o 
  15   5   4      195.81      279.50    116.36 o 
  17   5   4       27.36       13.28    153.26 o 
  19   5   4       12.82       10.38     99.41 o 
  21   5   4       32.60        7.14    102.71 o 
  23   5   4       48.83      173.81    114.17 o 
  25   5   4      123.12      115.80    121.56 o 
 -28   6   4       61.43      -38.63    116.94 o 
 -26   6   4     1363.13     1182.61    146.44 o 
 -24   6   4        1.35       50.13    108.26 o 
 -22   6   4     1566.16     1516.86    141.42 o 
 -20   6   4      168.87        1.99     97.89 o 
 -18   6   4      240.58      124.74     79.80 o 
 -16   6   4     1806.89     2166.04    214.02 o 
 -14   6   4     6074.02     6410.83    224.90 o 
 -12   6   4     1551.94     1494.51     82.03 o 
 -10   6   4     3779.42     3409.76    156.45 o 
  -8   6   4      201.56      307.57     81.71 o 
  -6   6   4     5872.03     5783.03    193.67 o 
  -4   6   4     8134.16     7431.45    214.32 o 
  -2   6   4     5715.06     5673.48    175.71 o 
   0   6   4     7360.25     6737.56    233.08 o 
   2   6   4     5875.65     5821.07    155.62 o 
   4   6   4     4888.18     4977.41    118.18 o 
   6   6   4     3065.61     2881.59     93.60 o 
   8   6   4     7009.55     7417.96    171.73 o 
  10   6   4      673.62      692.89     90.69 o 
  12   6   4     6284.72     6041.65    286.54 o 
  14   6   4     1571.47     1454.23    115.71 o 
  16   6   4      120.57       94.22    110.56 o 
  18   6   4       15.83      132.46    101.45 o 
  20   6   4     2739.81     2725.08    176.92 o 
  22   6   4      410.00      288.69    121.22 o 
  24   6   4      309.10      261.75    153.54 o 
 -25   7   4      620.64      448.69    122.86 o 
 -23   7   4     1195.04      991.97    135.52 o 
 -21   7   4      642.24      558.14    150.81 o 
 -19   7   4     1180.74      912.73    160.87 o 
 -17   7   4     2213.46     1813.37    146.64 o 
 -15   7   4     2497.51     2476.17    202.05 o 
 -13   7   4     2032.11     1852.79    136.59 o 
 -11   7   4      225.44      247.37     85.91 o 
  -9   7   4     7620.62     6928.73    228.16 o 
  -7   7   4      433.70      708.32     94.89 o 
  -5   7   4      895.57     1022.64    102.25 o 
  -3   7   4     1364.10     1449.16    157.94 o 
  -1   7   4     2369.53     2828.81    129.35 o 
   1   7   4      519.64      497.50     59.63 o 
   3   7   4     2049.91     2299.58    134.68 o 
   5   7   4     1351.79     1450.07     65.54 o 
   7   7   4      751.93      741.07     58.83 o 
   9   7   4      757.23      815.59     90.06 o 
  11   7   4      908.07     1210.81    104.08 o 
  13   7   4      379.75      185.19    166.03 o 
  15   7   4     2002.01     1966.84    255.43 o 
  17   7   4     1167.52     1695.93    379.96 o 
  19   7   4     1024.99     1201.68    140.40 o 
  21   7   4      493.93      528.35    128.27 o 
 -20   8   4       15.31       29.94    156.45 o 
 -18   8   4       34.17     -156.45    120.92 o 
 -16   8   4       28.28       46.67    116.36 o 
 -14   8   4      294.63      154.63    102.23 o 
 -12   8   4      641.00      373.89    105.98 o 
 -10   8   4      352.47      173.38     98.46 o 
  -8   8   4      171.32      285.84     92.17 o 
  -6   8   4      242.03      426.10     93.74 o 
  -4   8   4      578.63      869.91    100.69 o 
  -2   8   4        0.97      -10.31     81.11 o 
   0   8   4      348.83      471.49     67.88 o 
   2   8   4       38.12       35.88     65.44 o 
   4   8   4      694.70      826.79    107.33 o 
   6   8   4      567.36      535.06     70.17 o 
   8   8   4       49.62       56.34     70.76 o 
  10   8   4      336.73      153.90    197.96 o 
  12   8   4       62.95      121.33    159.65 o 
  14   8   4      204.21      217.12    178.80 o 
  16   8   4      148.15      300.93    144.28 o 
 -15   9   4      284.07      423.12    166.03 o 
 -13   9   4      769.08      455.95    131.55 o 
 -11   9   4       26.74       99.00    101.60 o 
  -9   9   4      755.14      993.04    122.91 o 
  -7   9   4        5.24      210.34     95.63 o 
  -5   9   4     1211.52     1418.44    124.99 o 
  -3   9   4      159.33      276.64     67.70 o 
  -1   9   4     1300.42     1152.44     87.25 o 
   1   9   4        1.03       -1.25     63.27 o 
   3   9   4     1930.60     2026.88    242.94 o 
   5   9   4      113.11      163.48    116.89 o 
   7   9   4     1336.42     1239.50    147.66 o 
   9   9   4       61.24      -90.68     85.01 o 
  11   9   4      447.19      597.76    106.27 o 
 -35   1   5      257.73      319.09    142.18 o 
 -33   1   5       10.51      -52.97     96.56 o 
 -31   1   5      607.26      538.99     95.84 o 
 -29   1   5     1573.06     1735.85    111.35 o 
 -27   1   5     3007.98     3031.98    119.79 o 
 -25   1   5      675.98      821.66     82.80 o 
 -23   1   5     1709.01     1736.62     92.63 o 
 -21   1   5     2985.18     3090.92    111.22 o 
 -19   1   5     1866.39     1740.89     71.24 o 
 -17   1   5     2907.81     2593.48     81.21 o 
 -15   1   5     7162.31     7182.66    162.74 o 
 -13   1   5     3483.58     3062.62     76.84 o 
 -11   1   5      530.09      723.92     47.68 o 
  -9   1   5     4570.25     4584.38     92.52 o 
  -7   1   5     9261.56     8709.11    143.46 o 
  -5   1   5    59627.52    58508.23    767.92 o 
  -3   1   5       80.70       83.55     20.09 o 
  -1   1   5    14683.85    15529.46    214.22 o 
   1   1   5    48110.00    52746.13    693.69 o 
   3   1   5      301.63      163.36     26.66 o 
   5   1   5      390.71      536.24     30.53 o 
   7   1   5    44445.20    43704.67    638.23 o 
   9   1   5       17.27       27.46     28.93 o 
  11   1   5    52302.29    50940.71    742.88 o 
  13   1   5     3939.55     3921.07    119.23 o 
  15   1   5     5484.52     5519.99    163.74 o 
  17   1   5     1478.93     1271.35     78.97 o 
  19   1   5      322.55      364.66    113.73 o 
  21   1   5      496.17      436.92     82.92 o 
  23   1   5     1095.86     1101.59    112.29 o 
  25   1   5       27.60     -134.26     89.50 o 
  27   1   5     1297.45     1433.30    127.60 o 
  29   1   5      206.32      347.72    139.76 o 
 -34   2   5     1468.36     1468.90    137.03 o 
 -32   2   5       32.01       17.89     90.20 o 
 -30   2   5     1439.51     1685.76    151.13 o 
 -28   2   5      206.90      308.45     86.18 o 
 -26   2   5     1088.40     1308.09     84.58 o 
 -24   2   5      226.05      264.94     64.72 o 
 -22   2   5     5240.23     5408.66    147.80 o 
 -20   2   5      640.13      701.39     89.01 o 
 -18   2   5    11664.57    11052.97    187.34 o 
 -16   2   5     1206.66     1300.91     56.94 o 
 -14   2   5    51296.52    52860.12    770.26 o 
 -12   2   5      589.37      607.88     47.73 o 
 -10   2   5     6251.29     6297.55    145.96 o 
  -8   2   5    20223.71    21948.91    367.57 o 
  -6   2   5    38184.57    38299.36    561.31 o 
  -4   2   5    15017.42    14332.40    565.33 o 
   0   2   5    17128.86    15706.19    419.28 o 
   2   2   5     3331.64     2603.26     86.64 o 
   4   2   5     2012.02     1748.53     66.10 o 
   6   2   5     7570.63     7517.83    120.20 o 
   8   2   5    13937.96    14450.84    214.32 o 
  10   2   5     8793.21     8623.18    191.17 o 
  12   2   5    20092.82    20302.27    327.09 o 
  14   2   5     2557.69     2190.65     96.85 o 
  16   2   5     5690.96     5515.70    188.03 o 
  18   2   5     1157.28     1111.46     82.86 o 
  20   2   5     3537.15     3684.04    131.32 o 
  22   2   5      300.16      264.70     79.94 o 
  24   2   5      908.99      995.45    115.25 o 
  26   2   5      125.71       82.60    207.61 o 
  28   2   5     1098.33     1301.13    131.98 o 
 -35   3   5       31.20       83.19    130.91 o 
 -33   3   5       14.29      -13.71    121.02 o 
 -31   3   5      851.74      932.31    145.63 o 
 -29   3   5        0.25     -135.53    144.71 o 
 -27   3   5       30.42      -23.31     95.56 o 
 -25   3   5       78.50       59.97     68.30 o 
 -23   3   5        4.66       14.70     58.22 o 
 -21   3   5      540.87      490.94     58.99 o 
 -19   3   5      607.30      585.53     54.00 o 
 -17   3   5      464.88      352.53     43.99 o 
 -15   3   5      396.83      399.48     52.54 o 
 -13   3   5      186.68      203.26     73.55 o 
 -11   3   5     1863.35     1840.29     75.58 o 
  -9   3   5      317.01      241.61     41.61 o 
  -7   3   5     1298.64     1199.80    107.04 o 
  -5   3   5    23547.95    23938.79    491.89 o 
  -3   3   5        2.65       51.69     42.53 o 
  -1   3   5      591.37      511.41     84.42 o 
   1   3   5     4762.53     4589.96    181.58 o 
   3   3   5     3340.89     2808.38     64.81 o 
   5   3   5        4.61      -43.03     29.66 o 
   7   3   5      143.27       68.50     39.51 o 
   9   3   5       34.72       81.71     42.25 o 
  11   3   5     5832.52     6332.93    153.13 o 
  13   3   5     1640.40     1751.72    100.70 o 
  15   3   5      392.51      301.34     63.27 o 
  17   3   5      187.30       99.75     63.38 o 
  19   3   5     1356.33     1204.19     85.59 o 
  21   3   5       40.32      -11.27     66.56 o 
  23   3   5       29.61       10.15     76.53 o 
  25   3   5       34.23       29.48     93.81 o 
  27   3   5      297.84      350.08    239.47 o 
  29   3   5        2.28       -0.84    245.85 o 
 -32   4   5       11.31      147.44    223.50 o 
 -30   4   5     1239.59      867.63    170.31 o 
 -28   4   5      216.43      445.82    166.79 o 
 -26   4   5      120.35      359.01    112.83 o 
 -24   4   5      410.99      405.77    108.86 o 
 -22   4   5      115.55      145.81     81.00 o 
 -20   4   5      108.76      130.42     76.91 o 
 -18   4   5     3656.98     3438.17    176.97 o 
 -16   4   5      509.07      575.83     64.15 o 
 -14   4   5     9784.00     9538.24    261.40 o 
 -12   4   5      161.86       70.07     50.47 o 
 -10   4   5    21465.32    20530.34    394.54 o 
  -8   4   5      136.12       32.13     51.13 o 
  -6   4   5     7808.93     7671.20    203.74 o 
  -4   4   5     5922.86     5313.74    157.94 o 
  -2   4   5     2747.51     2175.94    107.25 o 
   0   4   5    26318.62    28023.18    569.27 o 
   2   4   5     6100.28     5941.54    176.97 o 
   4   4   5     2449.78     2181.71     71.87 o 
   6   4   5    12563.91    12583.58    194.37 o 
   8   4   5       84.53       54.86     38.69 o 
  10   4   5     3709.60     4074.26    111.06 o 
  12   4   5     1369.72     1407.03     96.77 o 
  14   4   5      622.46      592.39    101.63 o 
  16   4   5     2562.80     2362.76    389.54 o 
  18   4   5      164.27       15.04    112.35 o 
  20   4   5     1126.09     1063.10    126.44 o 
  22   4   5      437.64      512.80    116.94 o 
  24   4   5      301.72      312.42    136.85 o 
  26   4   5       17.74       86.64    105.37 o 
 -31   5   5      343.06      361.54    163.66 o 
 -29   5   5      535.70      630.85    140.30 o 
 -27   5   5      506.15      434.78    128.07 o 
 -25   5   5      334.69      181.77    112.13 o 
 -23   5   5     3278.35     3500.52    182.14 o 
 -21   5   5     1740.14     1959.97    141.94 o 
 -19   5   5     3850.35     3890.57    236.88 o 
 -17   5   5     3998.23     4333.72    155.19 o 
 -15   5   5     2004.66     2026.16     92.54 o 
 -13   5   5    11675.29    12065.71    259.82 o 
 -11   5   5     1612.14     1528.20     91.84 o 
  -9   5   5    16100.71    16848.51    514.70 o 
  -7   5   5     5697.55     5397.87    225.34 o 
  -5   5   5     8431.12     7802.19    215.28 o 
  -3   5   5      812.09      928.99    122.71 o 
  -1   5   5    13250.03    12988.70    301.81 o 
   1   5   5      121.17      217.28     55.79 o 
   3   5   5    18401.73    17181.75    466.20 o 
   5   5   5       59.62       76.06     31.87 o 
   7   5   5     6704.84     6669.14    165.94 o 
   9   5   5      640.29      585.59     66.64 o 
  11   5   5     9194.03     9259.70    217.72 o 
  13   5   5      247.44      278.32     83.25 o 
  15   5   5    10969.19    10757.58    350.82 o 
  17   5   5       17.90       23.98    110.01 o 
  19   5   5     2205.26     2086.75    153.73 o 
  21   5   5      135.47       24.69    103.10 o 
  23   5   5      895.38      753.79    170.15 o 
  25   5   5      163.58      214.55    123.87 o 
 -28   6   5      103.10       -6.97    113.51 o 
 -26   6   5      369.44      328.81    126.47 o 
 -24   6   5       38.19       79.58    166.26 o 
 -22   6   5      427.22      378.64    111.18 o 
 -20   6   5        0.37       34.46     80.67 o 
 -18   6   5     1677.68     1646.22    112.19 o 
 -16   6   5      869.19     1029.68    120.78 o 
 -14   6   5     7292.80     7428.95    257.16 o 
 -12   6   5      173.99       31.22     56.47 o 
 -10   6   5     1504.98     1337.39    110.76 o 
  -8   6   5       64.74      125.94     80.54 o 
  -6   6   5      860.18      679.20    173.64 o 
  -4   6   5        7.92       28.77     69.52 o 
  -2   6   5     5550.13     4877.04    165.67 o 
   0   6   5      291.02      263.66     66.65 o 
   2   6   5     1460.23     1576.30     82.82 o 
   4   6   5      417.09      178.60     50.39 o 
   6   6   5     1561.16     1772.31    129.93 o 
   8   6   5     2116.10     2137.62     89.40 o 
  10   6   5     1189.81     1317.31    108.42 o 
  12   6   5      512.98      781.41    142.58 o 
  14   6   5      147.30      102.42     91.75 o 
  16   6   5      484.85      319.18    123.62 o 
  18   6   5        0.64       20.39    108.66 o 
  20   6   5     1398.22     1473.87    206.50 o 
  22   6   5      240.16      301.16    120.22 o 
 -25   7   5      643.45      564.11    264.40 o 
 -23   7   5       70.82       97.65    109.26 o 
 -21   7   5      630.33      724.12    156.31 o 
 -19   7   5       42.35       66.28    128.86 o 
 -17   7   5       14.83      -96.20     91.58 o 
 -15   7   5       27.79     -127.41     88.78 o 
 -13   7   5       14.16      -50.22     55.77 o 
 -11   7   5        2.17       59.43     86.59 o 
  -9   7   5       93.91       15.04     83.50 o 
  -7   7   5      277.72      461.84     89.00 o 
  -5   7   5      238.22      186.67     77.54 o 
  -3   7   5     2876.93     2773.14    138.07 o 
  -1   7   5     1675.35     2094.18    120.09 o 
   1   7   5      747.48      701.89     97.54 o 
   3   7   5      487.45      556.68     64.62 o 
   5   7   5      383.46      532.16     71.95 o 
   7   7   5      945.70     1006.46     92.18 o 
   9   7   5     1379.37     1546.09    111.12 o 
  11   7   5       87.74      122.34    117.64 o 
  13   7   5      309.55      478.94    185.19 o 
  15   7   5       66.99      102.17    185.19 o 
  17   7   5        8.53       32.16    125.47 o 
  19   7   5       50.70      133.44    112.74 o 
 -22   8   5      707.24      557.38    164.16 o 
 -20   8   5        1.21        2.13    134.56 o 
 -18   8   5     1039.55     1013.04    162.55 o 
 -16   8   5       13.41     -106.26     91.15 o 
 -14   8   5     1537.63     1474.02    139.31 o 
 -12   8   5        4.32      148.36     97.14 o 
 -10   8   5     4707.71     4153.27    191.30 o 
  -8   8   5     1432.44     1173.60    120.81 o 
  -6   8   5     2817.35     2735.08    150.66 o 
  -4   8   5     2140.06     2340.44    202.45 o 
  -2   8   5      841.96     1021.98     87.49 o 
   0   8   5     3083.20     3031.07    117.41 o 
   2   8   5     2329.73     2063.61    101.16 o 
   4   8   5     1052.07     1124.89    120.74 o 
   6   8   5     2425.68     2698.64    313.97 o 
   8   8   5      274.94      355.05     86.65 o 
  10   8   5     1030.76     1067.91    112.77 o 
  12   8   5     1148.37     1347.41    242.66 o 
  14   8   5      506.25      753.53    210.73 o 
  16   8   5     1942.49     1666.71    268.21 o 
 -15   9   5      278.14      478.36    139.21 o 
 -13   9   5      117.93      279.40    166.70 o 
 -11   9   5      201.90      248.47    106.76 o 
  -9   9   5      336.88      262.04    108.18 o 
  -7   9   5      173.29       87.06     95.63 o 
  -5   9   5     1647.77     1648.43    135.14 o 
  -3   9   5       14.25       64.75     66.45 o 
  -1   9   5     2599.01     2754.31    145.63 o 
   1   9   5        2.73       48.39     68.33 o 
   3   9   5      978.65     1062.08    138.95 o 
   5   9   5       34.96       -6.41     75.26 o 
   7   9   5     1086.42     1280.12    109.78 o 
   9   9   5       50.80       55.99    124.52 o 
 -36   0   6      405.64      868.47    223.50 o 
 -34   0   6      807.58      996.19    210.73 o 
 -32   0   6     3932.32     3818.73    312.91 o 
 -30   0   6      358.71      445.60    132.69 o 
 -28   0   6     1048.34     1021.78    101.00 o 
 -26   0   6     6173.85     6430.81    205.34 o 
 -24   0   6      636.56      824.56     93.72 o 
 -22   0   6     4516.92     4428.20    196.33 o 
 -20   0   6       53.48       34.88     54.09 o 
 -18   0   6     3606.78     3364.70    107.72 o 
 -16   0   6    19858.68    22185.24    388.27 o 
 -14   0   6     2849.09     2850.84     90.61 o 
 -10   0   6    19690.82    19088.17    327.71 o 
  -8   0   6      989.23      958.31     52.88 o 
  -6   0   6     2806.52     2170.93     99.34 o 
  -4   0   6       10.84      -13.62     20.28 o 
  -2   0   6    36005.09    39372.01    916.37 o 
   0   0   6    62295.61    69119.01   1583.14 o 
   2   0   6   463953.59   480376.22   7519.05 o 
   4   0   6     3725.91     4142.63    117.86 o 
   6   0   6    10077.01     9396.02    186.89 o 
   8   0   6    21463.50    24100.08    412.50 o 
  10   0   6     4257.82     3550.08    103.03 o 
  12   0   6     4492.63     4513.40    141.94 o 
  14   0   6    11144.33    10725.83    270.98 o 
  16   0   6     1764.53     1709.78     88.41 o 
  18   0   6     1480.67     1362.69    140.49 o 
  20   0   6     1099.96     1342.55    128.86 o 
  22   0   6      215.84      122.07     93.28 o 
  24   0   6      412.14      191.58    172.42 o 
  26   0   6      530.42      440.62    185.19 o 
  28   0   6      461.94      555.57    210.73 o 
 -35   1   6        3.70       21.25    201.15 o 
 -33   1   6      354.45      196.72     90.14 o 
 -31   1   6       13.89      -14.03     80.45 o 
 -29   1   6       93.77      104.07     77.46 o 
 -27   1   6     5316.26     5584.35    158.67 o 
 -25   1   6       72.61       77.02     68.49 o 
 -23   1   6     3116.11     3129.29    125.18 o 
 -21   1   6      744.53      704.03     69.61 o 
 -19   1   6     4082.44     4137.62    103.89 o 
 -17   1   6     4971.30     6443.79    127.44 o 
 -15   1   6     1434.31     1682.55     69.28 o 
 -13   1   6      932.41      767.78     47.37 o 
 -11   1   6    10790.25    11159.77    391.58 o 
  -9   1   6     3271.56     2902.84     74.32 o 
  -7   1   6    10508.00    11770.03    173.89 o 
  -5   1   6     2070.69     1907.24     91.32 o 
  -3   1   6     6395.18     6715.41     98.09 o 
  -1   1   6      467.31      803.79     31.11 o 
   1   1   6        9.70        6.29     23.09 o 
   3   1   6   175322.48   186543.17   2078.84 o 
   5   1   6     1797.58     1697.47     42.35 o 
   7   1   6     1328.15     1505.53     76.65 o 
   9   1   6      361.97      433.94     49.07 o 
  11   1   6    27652.26    26493.64    369.34 o 
  13   1   6       43.43       60.60     39.98 o 
  15   1   6     3981.67     3862.19    116.72 o 
  17   1   6       19.59      -11.60     63.98 o 
  19   1   6      598.90      374.96     80.59 o 
  21   1   6     3772.06     4209.66    180.95 o 
  23   1   6        9.47     -129.54     86.36 o 
  25   1   6     1014.39     1054.41    135.64 o 
  27   1   6      120.78      157.68    101.50 o 
  29   1   6        9.88       94.49    132.69 o 
 -36   2   6        1.91       49.27    107.58 o 
 -34   2   6      310.91      342.77    100.89 o 
 -32   2   6       31.14      -27.37     89.43 o 
 -30   2   6       16.66      -21.82     85.24 o 
 -28   2   6       85.58       37.21     79.80 o 
 -26   2   6      124.11       70.99     64.72 o 
 -24   2   6       69.73       25.34     62.10 o 
 -22   2   6      660.69      720.34     73.21 o 
 -20   2   6      806.59      909.23     73.66 o 
 -18   2   6     3855.74     3967.00    101.95 o 
 -16   2   6      545.63      674.46     47.45 o 
 -14   2   6     3445.23     3557.35     84.23 o 
 -12   2   6     8425.58     8826.70    352.99 o 
  -8   2   6      326.60      179.23     79.15 o 
  -6   2   6      336.31      125.04     65.29 o 
  -4   2   6     3178.67     2836.96    185.19 o 
  -2   2   6    25828.01    23990.17   1599.65 o 
   0   2   6     4571.73     4849.52    139.10 o 
   2   2   6    36700.93    37108.23    548.78 o 
   4   2   6    11360.92    10084.34    139.17 o 
   6   2   6     3076.66     2744.73    122.98 o 
   8   2   6     2425.77     2148.80     69.21 o 
  10   2   6      279.57      322.49     49.51 o 
  12   2   6     2157.21     2237.08     85.58 o 
  14   2   6      465.06      507.36     72.54 o 
  16   2   6      841.36      503.15    135.88 o 
  18   2   6     6935.99     6687.82    165.37 o 
  20   2   6     2009.80     2061.60    102.73 o 
  22   2   6      874.05     1025.32    109.34 o 
  24   2   6     1619.56     1539.54    128.94 o 
  26   2   6        2.84      101.85    100.59 o 
  28   2   6       30.65      166.82    108.11 o 
 -35   3   6      524.12      621.22    136.04 o 
 -33   3   6      635.57      602.14    105.08 o 
 -31   3   6      619.12      618.17     99.06 o 
 -29   3   6     4030.35     4093.06    157.89 o 
 -27   3   6     1029.34     1241.49     89.87 o 
 -25   3   6     4510.56     4607.27    140.43 o 
 -23   3   6     6260.48     6161.20    156.12 o 
 -21   3   6     4427.36     4616.91    114.64 o 
 -19   3   6     7291.28     7435.61    142.01 o 
 -17   3   6    12560.83    12748.13    199.80 o 
 -15   3   6     5976.82     6043.06    137.60 o 
 -13   3   6    11220.93    11859.62    211.39 o 
 -11   3   6    12106.68    13156.65    244.42 o 
  -9   3   6    13172.22    14685.96    239.97 o 
  -7   3   6    30058.51    27963.05    480.16 o 
  -5   3   6    40851.73    42427.86    836.94 o 
  -3   3   6    55740.02    57662.87   1114.57 o 
  -1   3   6    64323.97    65072.45   1493.92 o 
   1   3   6     4697.25     4294.31    108.50 o 
   3   3   6    50314.18    49491.30    659.42 o 
   5   3   6      630.96      531.03     49.35 o 
   7   3   6    18986.94    19068.65    306.69 o 
   9   3   6      141.61      166.10     43.17 o 
  11   3   6     8212.85     7824.52    180.96 o 
  13   3   6      196.59      332.34     60.64 o 
  15   3   6    14906.45    15301.52    294.44 o 
  17   3   6       75.12       18.55     70.62 o 
  19   3   6    11296.25    11102.12    224.01 o 
  21   3   6       41.05      -18.47     67.12 o 
  23   3   6     4012.53     4216.47    207.39 o 
  25   3   6      658.80      687.97    110.75 o 
  27   3   6      777.52     1204.24    159.87 o 
 -34   4   6      515.63      518.38    174.91 o 
 -32   4   6      287.55      289.24    188.38 o 
 -30   4   6      528.01      565.62    129.35 o 
 -28   4   6      700.62      644.05    127.60 o 
 -26   4   6       89.07       36.98    102.56 o 
 -24   4   6      606.55      440.14     88.70 o 
 -22   4   6      454.90      456.49     98.62 o 
 -20   4   6      162.42      166.21     87.56 o 
 -18   4   6    13015.99    12820.32    279.65 o 
 -16   4   6     1116.27     1027.06     69.45 o 
 -14   4   6     5174.89     5051.53    135.80 o 
 -12   4   6     1115.17     1097.84     90.63 o 
 -10   4   6     1575.47     1141.11     76.43 o 
  -8   4   6       18.70        2.63     22.43 o 
  -6   4   6     8096.89     7076.99    195.19 o 
  -4   4   6     7330.65     8010.30    208.13 o 
  -2   4   6    38940.23    37436.72    748.34 o 
   0   4   6    16138.90    15949.56    409.02 o 
   2   4   6    31127.51    33090.93    563.84 o 
   4   4   6    16026.77    15883.51    234.99 o 
   6   4   6     9707.42     9015.76    176.11 o 
   8   4   6     1079.85      888.87     61.72 o 
  10   4   6     2847.11     2422.32    131.71 o 
  12   4   6      206.15      219.27     80.19 o 
  14   4   6     2146.42     2380.40    220.11 o 
  16   4   6      708.96      749.03    316.10 o 
  18   4   6     2085.25     2171.96    175.41 o 
  20   4   6     1291.67     1091.68    129.62 o 
  22   4   6     1184.29     1177.60    139.39 o 
  24   4   6      962.42     1110.99    129.62 o 
  26   4   6       57.97      270.23    135.24 o 
 -31   5   6       58.40       34.26    119.19 o 
 -29   5   6        0.14      -72.41    115.71 o 
 -27   5   6        3.34      -12.14    113.13 o 
 -25   5   6     1165.71     1046.16    145.74 o 
 -23   5   6      366.48      149.72    104.01 o 
 -21   5   6      641.80      681.43    140.49 o 
 -19   5   6      301.31      253.37     85.73 o 
 -17   5   6      137.48      198.99     79.13 o 
 -15   5   6       84.45       37.73     55.62 o 
 -13   5   6        3.51      -10.58     52.58 o 
 -11   5   6      300.50      174.20    102.72 o 
  -9   5   6      503.51      566.06     64.44 o 
  -7   5   6      183.44       99.43     66.92 o 
  -5   5   6       17.95      -17.16     61.01 o 
  -3   5   6     2836.72     2935.20    125.11 o 
  -1   5   6     6211.51     6192.75    202.84 o 
   1   5   6       21.13      -27.11     42.34 o 
   5   5   6       17.66       27.00     31.53 o 
   7   5   6       54.92       90.78     44.82 o 
   9   5   6     1677.22     1943.72    101.71 o 
  11   5   6       91.74      158.77     73.00 o 
  13   5   6       82.89      198.30     80.33 o 
  15   5   6      327.62      422.39    123.62 o 
  17   5   6       52.11       21.71    112.62 o 
  19   5   6      419.21      304.93    108.57 o 
  21   5   6      269.23      252.99    114.99 o 
  23   5   6        0.08        3.88    131.86 o 
  25   5   6        1.87        6.39    144.50 o 
 -28   6   6      579.61      684.25    135.67 o 
 -26   6   6     1141.00     1004.38    138.45 o 
 -24   6   6       41.53      -28.84    105.53 o 
 -22   6   6     2245.22     2153.18    155.99 o 
 -20   6   6      478.00      395.32     87.41 o 
 -18   6   6     1258.92     1185.78    100.97 o 
 -16   6   6      537.49      467.08    105.37 o 
 -14   6   6     6601.38     6067.87    171.73 o 
 -12   6   6      294.48      321.84     63.25 o 
 -10   6   6      623.03      770.09    116.14 o 
  -8   6   6      304.55      254.25     82.87 o 
  -6   6   6     9305.51     8919.37    253.11 o 
  -4   6   6      743.32      700.00    157.11 o 
  -2   6   6     5729.48     5613.91    242.51 o 
   0   6   6     3379.06     3076.04    133.24 o 
   2   6   6     2320.70     2495.82    102.04 o 
   4   6   6     1249.60     1079.57     88.09 o 
   6   6   6     7432.31     7234.48    158.05 o 
   8   6   6     1092.56      881.54     97.90 o 
  10   6   6     7818.27     8411.32    248.07 o 
  12   6   6     1815.30     1612.11    132.98 o 
  14   6   6      185.97      281.55     87.78 o 
  16   6   6     1851.68     2144.08    183.65 o 
  18   6   6      512.37      599.64    142.18 o 
  20   6   6      552.58      824.67    173.30 o 
  22   6   6      283.03      426.54    237.51 o 
 -25   7   6       94.96      250.82    119.00 o 
 -23   7   6     1518.81     1428.75    149.41 o 
 -21   7   6      324.36      105.69    133.44 o 
 -19   7   6     1754.42     1992.02    155.24 o 
 -17   7   6      460.74      642.27    115.46 o 
 -15   7   6     2012.61     1952.67    192.33 o 
 -13   7   6     1697.48     2299.47    216.77 o 
 -11   7   6     6014.54     6295.84    163.51 o 
  -9   7   6     2471.46     2655.39    149.95 o 
  -7   7   6     2243.96     1937.84    130.50 o 
  -5   7   6     1858.02     2123.39    132.49 o 
  -3   7   6      537.74      410.29     87.01 o 
  -1   7   6      179.69       43.81     81.07 o 
   1   7   6      353.26      407.63     66.07 o 
   3   7   6      985.33     1025.81    119.16 o 
   5   7   6       38.59      107.77     63.21 o 
   7   7   6     1451.33     1415.46    108.47 o 
   9   7   6       33.18       89.88    105.25 o 
  11   7   6      692.41      803.23    107.29 o 
  13   7   6       34.22       -4.82    135.02 o 
  15   7   6     3006.70     3071.59    312.91 o 
  17   7   6       41.78       33.25    130.72 o 
  19   7   6      401.65      565.50    126.47 o 
 -22   8   6       11.80       57.86    271.40 o 
 -20   8   6       17.93      183.75    138.02 o 
 -18   8   6       48.24      282.42    134.60 o 
 -16   8   6        0.60      -81.60     96.55 o 
 -14   8   6      675.95      677.07    111.69 o 
 -12   8   6       23.64       35.06     96.76 o 
 -10   8   6      386.66      417.42    105.22 o 
  -8   8   6       10.96      -46.79     86.76 o 
  -6   8   6      137.83      277.33     92.93 o 
  -4   8   6      324.74      181.19     91.25 o 
  -2   8   6        3.91        4.18     61.40 o 
   0   8   6     1456.46     1367.43    126.28 o 
   2   8   6      453.69      459.04     73.95 o 
   4   8   6       43.54      -45.50     71.03 o 
   6   8   6      334.73      279.23    107.28 o 
   8   8   6       96.40      116.94    126.90 o 
  10   8   6      521.14      591.75    103.12 o 
  12   8   6      219.66      427.85    197.96 o 
  14   8   6       82.98       57.47    185.19 o 
 -15   9   6      196.77      344.88    114.88 o 
 -13   9   6      611.57      768.83    127.35 o 
 -11   9   6      264.72      281.52    110.02 o 
  -9   9   6     1136.93     1366.80    138.64 o 
  -7   9   6      506.33      493.23    169.72 o 
  -5   9   6     1008.06     1156.96    124.88 o 
  -3   9   6      276.15      186.52     72.15 o 
  -1   9   6     1347.02     1108.73     92.32 o 
   1   9   6      391.29      335.52     75.59 o 
   3   9   6     1197.44     1180.00    105.14 o 
   5   9   6       56.29      -49.36     77.93 o 
   7   9   6      695.32      751.64    103.29 o 
 -37   1   7       30.81       56.76    142.18 o 
 -35   1   7      232.94      226.70    139.98 o 
 -33   1   7        4.79      -21.10     86.29 o 
 -31   1   7      842.07      869.03     99.18 o 
 -29   1   7      587.21      580.03     86.96 o 
 -27   1   7     8313.90     8365.38    196.05 o 
 -25   1   7      579.35      457.56     69.83 o 
 -23   1   7     9124.72     8947.77    194.03 o 
 -21   1   7     4858.84     4509.76    127.98 o 
 -19   1   7     4438.65     4273.20    105.81 o 
 -17   1   7     1770.48     1616.53     69.02 o 
 -15   1   7      186.43      104.96     34.80 o 
 -13   1   7     1808.46     1634.11     57.22 o 
 -11   1   7    16650.10    15232.07    688.21 o 
  -9   1   7    17938.90    17934.77    348.93 o 
  -7   1   7    17834.28    17691.03    271.29 o 
  -5   1   7     7298.39     6640.72    106.20 o 
  -3   1   7     5090.47     5000.31    106.48 o 
  -1   1   7      710.59      737.97     31.28 o 
   1   1   7     1698.06     1559.07     42.32 o 
   3   1   7    42962.87    44557.32    548.91 o 
   5   1   7     3602.23     3803.71     78.93 o 
   7   1   7    19612.78    19931.00    262.03 o 
   9   1   7       88.85       64.01     47.12 o 
  11   1   7     4970.25     4478.52    160.88 o 
  13   1   7      290.54      401.22     59.36 o 
  15   1   7     3206.77     3389.46    130.18 o 
  17   1   7      379.04      264.19     67.66 o 
  19   1   7     2687.77     3003.01    147.38 o 
  21   1   7        0.52       -1.46    102.01 o 
  23   1   7     1069.70     1141.14    115.25 o 
  25   1   7        5.88        3.58     95.41 o 
  27   1   7      668.32      770.26    122.49 o 
 -36   2   7      415.32      419.64    115.25 o 
 -34   2   7      383.28      420.14    101.30 o 
 -32   2   7      436.91      312.73     94.88 o 
 -30   2   7      844.91     1136.26    105.64 o 
 -28   2   7       77.24       88.31     71.85 o 
 -26   2   7     1785.79     1973.01    143.24 o 
 -24   2   7     2239.66     2098.82     92.47 o 
 -22   2   7    10444.52    10276.50    208.80 o 
 -20   2   7     1525.13     1573.10     73.40 o 
 -18   2   7     4377.96     4176.55    103.15 o 
 -16   2   7     6080.05     6882.21    136.60 o 
 -14   2   7    16084.06    15515.04    233.76 o 
 -12   2   7      239.03      368.81     41.89 o 
 -10   2   7    42438.01    40898.47    606.95 o 
  -8   2   7      871.11     1042.15     58.20 o 
  -6   2   7    70553.71    70105.96   1302.84 o 
  -4   2   7     1755.20     1542.03    109.16 o 
  -2   2   7     5838.25     5840.10    108.71 o 
   0   2   7      915.43     1028.16     42.64 o 
   2   2   7    10661.54     9717.10    150.78 o 
   4   2   7      560.26      796.61     35.42 o 
   6   2   7    18532.50    17364.07    251.64 o 
   8   2   7       17.16       35.90     37.66 o 
  10   2   7     4839.49     4549.38    115.16 o 
  12   2   7      494.71      444.47     60.99 o 
  14   2   7     3260.47     3480.80    128.93 o 
  16   2   7     1943.32     2128.50    109.76 o 
  18   2   7    11505.86    11954.18    235.83 o 
  20   2   7     1185.82     1422.57    134.57 o 
  22   2   7     1401.44     1543.70    225.38 o 
  24   2   7     3155.98     3134.80    164.57 o 
  26   2   7       13.49      -35.06    112.15 o 
  28   2   7      809.28      663.51    159.69 o 
 -35   3   7       65.38      152.26    182.36 o 
 -33   3   7        0.63       93.76     92.83 o 
 -31   3   7      197.60      145.56     90.41 o 
 -29   3   7      134.60       83.62     83.21 o 
 -27   3   7      894.40      947.04     77.71 o 
 -25   3   7        0.18      -94.96     63.30 o 
 -23   3   7       23.04        3.22     59.83 o 
 -21   3   7       11.35      -11.23     51.46 o 
 -19   3   7      373.44      383.63     50.45 o 
 -17   3   7     1417.95     1381.23     69.86 o 
 -15   3   7       52.67      111.83     49.95 o 
 -13   3   7      659.01      670.22     59.33 o 
 -11   3   7     8719.02     8690.39    181.92 o 
  -9   3   7        3.07       84.09     37.16 o 
  -7   3   7    10143.28    10487.03    179.76 o 
  -5   3   7    10820.76    11251.70    302.57 o 
  -3   3   7      866.67      880.27    213.93 o 
  -1   3   7     3772.52     3725.97    173.81 o 
   1   3   7      122.12       93.86     34.60 o 
   3   3   7     1538.62     1351.23     91.70 o 
   5   3   7        3.47      -39.35     35.70 o 
   7   3   7     3879.13     3863.20     84.53 o 
   9   3   7     3144.26     3263.54     91.22 o 
  11   3   7     2351.04     2339.10    105.17 o 
  13   3   7      285.92      329.58     59.48 o 
  15   3   7      311.89      365.10     67.61 o 
  17   3   7       14.81      -68.70     68.12 o 
  19   3   7       61.53      105.79     65.98 o 
  21   3   7      105.58       19.76     70.21 o 
  23   3   7      619.05      651.57    103.66 o 
  25   3   7       81.05      293.09    204.35 o 
  27   3   7       67.30      -12.45    133.15 o 
 -34   4   7      396.03      378.95    168.75 o 
 -32   4   7      300.71      381.76    151.85 o 
 -30   4   7      115.22      164.40    119.87 o 
 -28   4   7      175.04      321.57    174.06 o 
 -26   4   7      714.15      873.35    127.74 o 
 -24   4   7       17.22       98.25    135.49 o 
 -22   4   7      341.80      461.98    110.32 o 
 -20   4   7      561.10      434.89     88.03 o 
 -18   4   7     8365.54     8310.93    245.18 o 
 -16   4   7       15.83       51.27     45.37 o 
 -14   4   7     6300.62     6679.96    159.94 o 
 -12   4   7       78.08       -1.30     43.90 o 
 -10   4   7      953.73     1076.52     54.35 o 
  -8   4   7     1089.73     1370.47     84.14 o 
  -6   4   7       30.51      -34.37     39.89 o 
  -4   4   7     4929.72     4821.66    219.67 o 
  -2   4   7    12356.29    12317.94    457.65 o 
   0   4   7     4938.49     4988.53    487.39 o 
   2   4   7    16506.61    16212.68    267.26 o 
   4   4   7     2844.37     3235.36     84.03 o 
   6   4   7      972.77     1010.93     95.67 o 
   8   4   7      852.42      962.64     72.70 o 
  10   4   7     6268.33     6526.67    272.51 o 
  12   4   7      997.05      996.90    111.49 o 
  14   4   7     1999.93     2148.34    145.08 o 
  16   4   7      653.71      506.00    280.98 o 
  18   4   7      485.80      519.53    130.72 o 
  20   4   7      171.32      263.62    140.40 o 
  22   4   7      406.44      544.34    121.82 o 
  24   4   7      407.71      470.67    132.01 o 
  26   4   7      283.83      208.74    137.67 o 
 -31   5   7      503.71      766.21    170.06 o 
 -29   5   7        6.52      -96.46    113.81 o 
 -27   5   7     1416.06     1353.23    198.81 o 
 -25   5   7       71.98      -22.51    137.76 o 
 -23   5   7     4865.61     4505.99    172.37 o 
 -21   5   7      499.55      470.14     92.84 o 
 -19   5   7     5993.38     6043.60    188.84 o 
 -17   5   7     5175.62     5268.20    170.40 o 
 -15   5   7      728.18      825.36    112.45 o 
 -13   5   7    10637.67    11071.54    208.43 o 
 -11   5   7    11482.90    11548.30    286.52 o 
  -9   5   7     2061.80     2118.29    108.52 o 
  -7   5   7     1311.84     1177.33     70.34 o 
  -5   5   7     3908.40     3817.22    150.31 o 
  -3   5   7     1151.68      961.11     87.40 o 
  -1   5   7     5881.45     5359.12    194.59 o 
   3   5   7    18035.23    15499.23   1360.48 o 
   5   5   7     4981.28     4918.13    125.69 o 
   7   5   7    15008.11    14241.60    253.67 o 
   9   5   7       36.64      -45.51     86.64 o 
  11   5   7     5935.96     5775.70    173.71 o 
  13   5   7        5.64       37.80     79.34 o 
  15   5   7     2558.13     2565.24    162.95 o 
  17   5   7      154.57      328.98    130.72 o 
  19   5   7     1534.27     1650.49    174.55 o 
  21   5   7       29.18      -44.92    103.81 o 
  23   5   7     2573.62     2419.11    184.87 o 
 -30   6   7       40.04      113.12    164.49 o 
 -28   6   7      157.76      -82.28    118.50 o 
 -26   6   7      319.94      400.19    125.54 o 
 -24   6   7       10.81      126.57    123.69 o 
 -22   6   7     2348.11     2216.63    163.36 o 
 -20   6   7      985.59     1002.49    114.32 o 
 -18   6   7     3097.27     2634.75    133.17 o 
 -16   6   7      926.67     1014.36    118.70 o 
 -14   6   7      597.16      565.04     78.71 o 
 -12   6   7       25.96      -77.41     60.16 o 
 -10   6   7      369.95      566.20    101.39 o 
  -8   6   7      351.62      128.29     75.58 o 
  -6   6   7      650.65      625.63     94.49 o 
  -4   6   7       51.77      -41.23     75.04 o 
  -2   6   7     4441.28     5240.54    180.98 o 
   0   6   7      633.56      579.38     89.21 o 
   2   6   7     7543.06     7543.52    188.11 o 
   4   6   7      289.05      301.67     68.98 o 
   6   6   7     2264.79     2059.50    123.14 o 
   8   6   7     3993.19     3903.58    169.19 o 
  10   6   7        9.62       -9.47     85.07 o 
  12   6   7     1934.44     1871.44    143.07 o 
  14   6   7      149.52        0.56    127.81 o 
  16   6   7      338.47      308.50    130.72 o 
  18   6   7      874.29     1140.41    160.25 o 
  20   6   7        9.31     -160.19    106.79 o 
 -25   7   7       75.99       -0.48    115.28 o 
 -23   7   7      710.80      693.53    128.85 o 
 -21   7   7      116.42      -34.21    125.47 o 
 -19   7   7      865.69      995.39    130.83 o 
 -17   7   7        1.66       93.63     98.63 o 
 -15   7   7      599.04      636.30    142.45 o 
 -13   7   7       57.17      104.70    110.79 o 
 -11   7   7       22.16       82.30     85.93 o 
  -9   7   7      422.64      760.69     77.65 o 
  -7   7   7      104.44       17.35     81.78 o 
  -5   7   7      287.91      247.28    111.80 o 
  -3   7   7     4348.88     3963.27    168.62 o 
  -1   7   7      290.20      241.71     80.34 o 
   1   7   7     2830.61     2838.81    117.16 o 
   3   7   7      219.35      208.70     68.96 o 
   5   7   7        2.19       -7.11     91.64 o 
   7   7   7      301.70      436.14     87.04 o 
   9   7   7      343.12      733.37    103.73 o 
  11   7   7     1246.06     1309.49    123.14 o 
  13   7   7      136.60      283.36    175.61 o 
  15   7   7      100.49      159.65    185.19 o 
  17   7   7       67.11      -17.18    130.72 o 
 -22   8   7      472.98      408.51    156.47 o 
 -20   8   7      217.05      208.28    145.45 o 
 -18   8   7      474.32      627.55    126.47 o 
 -16   8   7       30.75       13.59     98.53 o 
 -14   8   7     2460.94     2314.84    165.24 o 
 -12   8   7      295.43      447.92    108.02 o 
 -10   8   7     5561.02     5577.12    222.15 o 
  -8   8   7       11.18       -1.24     89.01 o 
  -6   8   7     5412.35     5496.35    212.26 o 
  -4   8   7      422.58      381.21     91.68 o 
  -2   8   7     1647.53     1898.42    103.64 o 
   0   8   7      392.61      403.02     74.01 o 
   2   8   7     2799.54     2984.23    126.57 o 
   4   8   7       48.09      102.50     79.70 o 
   6   8   7     2412.24     2339.24    135.77 o 
   8   8   7       61.32      174.37     90.71 o 
  10   8   7     1379.11     1208.29    191.48 o 
  12   8   7       20.29      -85.53    300.13 o 
  14   8   7     1061.55      849.32    242.66 o 
 -15   9   7      854.67      718.78    149.85 o 
 -13   9   7        5.44       -8.07    100.44 o 
 -11   9   7      780.92     1087.45    133.96 o 
  -9   9   7      605.50      596.04    116.55 o 
  -7   9   7      454.25      247.58    100.27 o 
  -5   9   7      868.03      788.53    152.80 o 
  -3   9   7      612.15      601.92     96.78 o 
  -1   9   7     1144.08     1190.56     96.32 o 
   1   9   7      465.18      506.97    104.44 o 
   3   9   7      487.25      535.47     92.58 o 
   5   9   7       74.36      147.89     87.13 o 
   7   9   7      685.23      678.55    106.13 o 
 -36   0   8     1316.87      938.72    210.73 o 
 -34   0   8      728.44      702.44    191.58 o 
 -32   0   8     2822.39     2552.40    402.31 o 
 -30   0   8       74.36      143.53     91.15 o 
 -28   0   8      774.77      800.97     98.46 o 
 -26   0   8     7478.69     7825.03    268.86 o 
 -24   0   8     2250.47     2076.09    119.05 o 
 -22   0   8      148.56       73.94     61.89 o 
 -20   0   8    14997.10    14716.00    284.27 o 
 -18   0   8     7627.45     7961.34    175.57 o 
 -16   0   8      405.24      683.53     69.06 o 
 -14   0   8    37034.52    35859.30    597.86 o 
 -12   0   8       40.96       72.71     42.40 o 
  -6   0   8    17338.73    16579.70    336.80 o 
  -4   0   8      557.80      575.98    124.63 o 
  -2   0   8      904.33      448.37    205.89 o 
   0   0   8     2751.37     2937.68     89.13 o 
   2   0   8    24443.59    23937.56    329.51 o 
   4   0   8     3242.68     3002.81     91.44 o 
   6   0   8   151568.28   160570.63   2549.81 o 
   8   0   8    11175.13    11765.24    228.88 o 
  10   0   8    33043.35    31585.17    539.23 o 
  12   0   8       63.59       41.37     52.76 o 
  14   0   8     5793.39     6103.62    177.89 o 
  16   0   8     1600.44     1916.10    249.05 o 
  18   0   8      113.18       71.84    105.37 o 
  20   0   8      490.00      600.51    104.32 o 
  22   0   8      399.93      408.69    172.42 o 
  24   0   8        6.65     -249.05    166.03 o 
  26   0   8     1536.75     1660.32    249.05 o 
  28   0   8      104.89      166.03    204.35 o 
 -37   1   8       81.12      166.03    197.96 o 
 -35   1   8      227.88      152.88    116.14 o 
 -33   1   8       60.95       95.14     89.18 o 
 -31   1   8      663.79      745.50     86.90 o 
 -29   1   8       75.50      -46.18     69.52 o 
 -27   1   8      362.75      292.29     77.41 o 
 -25   1   8        0.12       62.21     64.60 o 
 -23   1   8     1914.99     1868.86     95.89 o 
 -21   1   8       68.22       79.15     44.52 o 
 -19   1   8     4240.40     4295.12    106.94 o 
 -17   1   8     3074.99     2943.87     99.00 o 
 -15   1   8    23777.96    24626.08    388.27 o 
 -13   1   8       33.05        8.29     33.06 o 
 -11   1   8    17831.97    16951.79    239.09 o 
  -9   1   8     6847.09     7175.83    126.32 o 
  -7   1   8     2798.21     2885.39     65.25 o 
  -5   1   8      418.86      486.16     31.33 o 
  -3   1   8      292.79      299.13     29.10 o 
  -1   1   8     2296.43     2657.83     55.27 o 
   1   1   8    16652.92    17348.60    228.94 o 
   3   1   8      977.95      927.22     36.21 o 
   5   1   8     2915.93     2672.48     62.84 o 
   7   1   8     5547.61     5780.32    107.81 o 
   9   1   8     2715.98     2692.06    121.20 o 
  11   1   8     3115.03     3071.85    113.28 o 
  13   1   8       84.43       33.36     62.83 o 
  15   1   8       87.72       -0.78     70.55 o 
  17   1   8      536.13      405.45     84.80 o 
  19   1   8      578.58      696.90    101.69 o 
  21   1   8      135.76      219.15     93.07 o 
  23   1   8      668.72      497.96    105.98 o 
  25   1   8      168.77      195.43    158.95 o 
  27   1   8      186.04       86.21    135.46 o 
 -36   2   8        7.68      -48.22    117.98 o 
 -34   2   8        3.68     -138.83     92.56 o 
 -32   2   8        1.14       71.29    104.77 o 
 -30   2   8      144.36       55.10     75.09 o 
 -28   2   8     1898.76     1975.69    105.11 o 
 -26   2   8      152.10       59.85     67.33 o 
 -24   2   8     1935.70     1931.26     91.61 o 
 -22   2   8      254.91      196.47     71.14 o 
 -20   2   8      120.46       82.25     50.52 o 
 -18   2   8     2351.17     2097.51     75.56 o 
 -16   2   8       60.48       88.58     40.04 o 
 -14   2   8     8109.22     8116.15    141.35 o 
 -12   2   8     4602.63     4528.43    124.43 o 
 -10   2   8     1269.30     1642.87     67.33 o 
  -8   2   8     1599.65     1792.59    126.26 o 
  -6   2   8     1411.20     1547.69     77.42 o 
  -4   2   8     3445.23     3555.20     82.80 o 
  -2   2   8    18272.96    19286.90    412.36 o 
   0   2   8      888.54     1196.67     60.92 o 
   2   2   8     4975.96     5200.24     87.11 o 
   4   2   8      685.61      491.23     41.66 o 
   6   2   8      125.81       47.11     30.03 o 
   8   2   8       69.99      115.05     42.18 o 
  10   2   8     2102.77     2339.21     88.86 o 
  12   2   8      690.32      784.45     70.75 o 
  14   2   8     1047.43      796.62     72.96 o 
  16   2   8       88.84      128.59     75.42 o 
  18   2   8      259.97      181.82     71.33 o 
  20   2   8      202.91      192.22     90.58 o 
  22   2   8      736.27      965.97    116.71 o 
  24   2   8        3.89      -52.36    153.83 o 
  26   2   8        8.73      199.39    106.79 o 
 -35   3   8      330.92      330.31    102.79 o 
 -33   3   8        8.06       33.36    135.08 o 
 -31   3   8     2200.62     2109.10    155.36 o 
 -29   3   8      737.03      577.13     92.59 o 
 -27   3   8     1682.42     1731.88     90.86 o 
 -25   3   8     2390.04     2170.47     94.19 o 
 -23   3   8     9339.80     9678.82    184.64 o 
 -21   3   8     1287.70     1114.25     68.07 o 
 -19   3   8    11306.16    11075.24    189.07 o 
 -17   3   8      538.06      618.14     56.11 o 
 -15   3   8    15799.41    15541.29    269.31 o 
 -13   3   8     3686.23     3401.35     99.19 o 
 -11   3   8    14805.36    15985.84    266.20 o 
  -9   3   8    14331.75    13899.17    234.25 o 
  -7   3   8    41776.16    44876.57    663.92 o 
  -5   3   8    29849.82    28422.23    493.05 o 
  -1   3   8    11969.32    12866.83    285.18 o 
   1   3   8     6643.65     6765.26    179.14 o 
   3   3   8    10750.02    10068.46    183.15 o 
   5   3   8     2030.02     1939.69     61.63 o 
   7   3   8      619.57      618.97     43.45 o 
   9   3   8      683.95      763.60     59.49 o 
  11   3   8     8367.53     8109.10    166.95 o 
  13   3   8      406.96      461.62     79.64 o 
  15   3   8    12505.73    12475.80    237.25 o 
  17   3   8      378.79      309.95     77.78 o 
  19   3   8     4479.48     4520.18    137.56 o 
  21   3   8      214.19      167.53    133.65 o 
  23   3   8      795.23     1122.79    155.73 o 
  25   3   8      241.87      140.49    130.95 o 
 -34   4   8      279.64      307.94    159.57 o 
 -32   4   8      335.38      473.95    161.09 o 
 -30   4   8      169.72       84.09    115.28 o 
 -28   4   8     1738.27     1734.20    158.33 o 
 -26   4   8       18.80       75.56     86.76 o 
 -24   4   8      729.68      792.71    100.82 o 
 -22   4   8      331.08      325.41     89.91 o 
 -20   4   8     2584.24     2552.50    131.83 o 
 -18   4   8     4223.91     4152.45    147.31 o 
 -16   4   8     1031.73     1140.44    116.14 o 
 -14   4   8     6996.63     6978.79    287.91 o 
 -12   4   8      102.68       93.21     52.74 o 
 -10   4   8     8189.99     8234.69    238.53 o 
  -8   4   8      781.41      747.12     61.65 o 
  -6   4   8     5530.39     5620.33    170.35 o 
  -4   4   8     1365.37     1772.05     80.84 o 
  -2   4   8    19287.45    18481.29    477.33 o 
   0   4   8      183.40      416.82     65.15 o 
   2   4   8    10654.05    10105.51    185.04 o 
   4   4   8      138.08      127.54     41.51 o 
   6   4   8     6257.95     6189.99    141.65 o 
   8   4   8     1620.13     1786.32    136.56 o 
  10   4   8     5220.03     5114.52    160.73 o 
  12   4   8      211.89      282.21    148.72 o 
  14   4   8     5172.61     5547.91    229.11 o 
  16   4   8      155.16      190.30    140.49 o 
  18   4   8     1722.13     1608.82    168.20 o 
  20   4   8      184.74      359.32    111.08 o 
  22   4   8      547.65      521.68    114.99 o 
  24   4   8       82.75       84.92    128.63 o 
 -31   5   8      184.44      395.72    153.48 o 
 -29   5   8        0.04       96.06    116.56 o 
 -27   5   8       45.03       -8.61    111.31 o 
 -25   5   8        8.30      -76.76     86.29 o 
 -23   5   8      560.95      382.44     94.61 o 
 -21   5   8      378.74      213.16    107.62 o 
 -19   5   8       73.49      128.29     82.60 o 
 -17   5   8      820.85      833.30     96.09 o 
 -15   5   8       26.97       70.81     45.11 o 
 -13   5   8       50.24       21.16     40.45 o 
 -11   5   8      308.22       58.48     61.76 o 
  -9   5   8      285.03      129.85     74.66 o 
  -7   5   8        7.29      -30.71     31.85 o 
  -5   5   8       25.76       43.22     66.53 o 
  -3   5   8     3065.27     3191.53    138.61 o 
  -1   5   8      138.72      151.31    113.35 o 
   1   5   8     1246.13     1288.13    175.61 o 
   3   5   8       15.69       16.63     46.98 o 
   5   5   8       42.24       45.11     52.77 o 
   7   5   8      290.08      329.82     73.18 o 
   9   5   8       77.91      101.59     72.95 o 
  11   5   8      704.78      827.97     91.67 o 
  13   5   8      176.26       92.82     98.53 o 
  15   5   8      220.59      291.22    134.87 o 
  17   5   8       26.14      162.15    125.47 o 
  19   5   8       11.22       75.11    133.15 o 
  21   5   8        7.94      -93.74    106.52 o 
  23   5   8       49.12       73.18    136.16 o 
 -30   6   8       75.88      102.98    127.74 o 
 -28   6   8      523.17      288.85    128.18 o 
 -26   6   8      482.53      232.41    118.33 o 
 -24   6   8      377.10      474.95    120.19 o 
 -22   6   8     2623.40     2630.59    146.47 o 
 -20   6   8       33.89      150.65     83.45 o 
 -18   6   8     3628.57     3873.84    154.71 o 
 -16   6   8     1003.89     1215.61    192.12 o 
 -14   6   8      902.18      814.17    146.76 o 
 -12   6   8      334.51      367.56     72.81 o 
 -10   6   8     9868.00     9766.58    225.24 o 
  -8   6   8      616.66      642.99     86.64 o 
  -6   6   8     1724.17     2040.78    164.93 o 
  -4   6   8      112.42      161.73     82.10 o 
  -2   6   8     4997.27     5190.20    183.63 o 
   0   6   8      745.62      748.03     95.97 o 
   2   6   8    11991.31    11999.15    259.21 o 
   4   6   8       78.03      203.37     68.98 o 
   6   6   8    10018.38    10108.23    274.10 o 
   8   6   8        6.24       53.69     81.68 o 
  10   6   8     4463.81     4471.11    186.09 o 
  12   6   8      896.02      571.12    182.97 o 
  14   6   8     1058.47     1151.58    208.72 o 
  16   6   8     1183.55     1185.84    159.57 o 
  18   6   8     1358.80     1305.10    170.88 o 
  20   6   8       34.06       92.76    113.22 o 
 -27   7   8      423.65      444.06    134.68 o 
 -25   7   8       21.02      148.41    124.57 o 
 -23   7   8     1580.61     1169.05    142.21 o 
 -21   7   8      157.75      177.80    117.17 o 
 -19   7   8     3324.84     3198.36    189.72 o 
 -17   7   8      173.43      155.94    103.09 o 
 -15   7   8     5019.84     4950.05    214.07 o 
 -13   7   8      492.43      425.73    101.25 o 
 -11   7   8     4998.70     5217.29    317.60 o 
  -9   7   8       47.28       26.31     85.49 o 
  -7   7   8     1166.48     1298.34    119.32 o 
  -5   7   8     1549.45     1613.10    199.27 o 
  -3   7   8      768.39      782.78    100.94 o 
  -1   7   8       19.99      -10.93     62.81 o 
   1   7   8     2388.34     2667.42    119.92 o 
   3   7   8     1178.14     1197.96     96.78 o 
   5   7   8     1671.38     1716.04    117.13 o 
   7   7   8      880.31      774.00    101.13 o 
   9   7   8       13.35        5.38     90.50 o 
  11   7   8     1239.27     1165.91    229.42 o 
  13   7   8       28.91      134.81    139.62 o 
  15   7   8      853.20     1142.34    303.33 o 
  17   7   8      116.15       83.63    139.11 o 
 -22   8   8        3.88       51.28    146.28 o 
 -20   8   8        1.09     -115.26    133.28 o 
 -18   8   8       25.39       41.42    103.08 o 
 -16   8   8       13.31       23.18    103.21 o 
 -14   8   8      304.81      517.58    117.77 o 
 -12   8   8        1.98      -39.38     93.98 o 
 -10   8   8       86.73      126.50    101.25 o 
  -8   8   8       36.59      -77.48     87.33 o 
  -6   8   8        1.72       52.73     87.46 o 
  -4   8   8      100.85      116.30     91.02 o 
  -2   8   8      893.75      823.57     86.20 o 
   0   8   8      259.96      234.64     74.67 o 
   2   8   8      443.47      558.93     97.04 o 
   4   8   8       61.07       35.25     80.26 o 
   6   8   8      268.62      331.52    108.50 o 
   8   8   8       47.86     -122.80     89.41 o 
  10   8   8      735.34      661.35    131.80 o 
  12   8   8       56.72       10.58    322.49 o 
 -15   9   8      691.76      624.31    129.37 o 
 -13   9   8      391.75      578.76    122.47 o 
 -11   9   8     1162.58     1215.57    136.89 o 
  -9   9   8      754.98      451.11    225.24 o 
  -7   9   8      762.10      744.47    116.82 o 
  -5   9   8      707.68      628.68    111.53 o 
  -3   9   8      591.97      801.25     90.68 o 
  -1   9   8      267.84      476.02     87.56 o 
   1   9   8      617.14      569.46     98.50 o 
   3   9   8      176.67      235.64     92.24 o 
   5   9   8       64.02      -16.71     86.10 o 
 -37   1   9        4.23       64.75    130.91 o 
 -35   1   9      433.59      637.41    102.96 o 
 -33   1   9       32.31       53.42     80.02 o 
 -31   1   9      923.45      977.28     91.42 o 
 -29   1   9     1166.03     1017.10     88.81 o 
 -27   1   9     2002.92     1990.96    107.67 o 
 -25   1   9        7.93       54.24     63.25 o 
 -23   1   9     6659.67     6813.53    166.97 o 
 -21   1   9      421.43      415.31     52.98 o 
 -19   1   9     7835.37     7531.23    147.85 o 
 -17   1   9       99.10       67.09     40.93 o 
 -15   1   9     6606.84     5685.56    128.19 o 
 -13   1   9       30.06       -2.23     28.78 o 
 -11   1   9    17555.05    17214.44    245.63 o 
  -9   1   9     1621.62     1742.72     61.88 o 
  -7   1   9    17779.25    17927.53    331.75 o 
  -5   1   9       93.62      102.47     27.18 o 
  -3   1   9    21885.68    21265.44    241.00 o 
  -1   1   9     3833.85     3666.26     79.58 o 
   1   1   9    10867.03    11007.81    138.56 o 
   3   1   9     6730.60     6826.50    124.60 o 
   5   1   9    17601.38    16805.50    230.12 o 
   7   1   9    12600.63    12688.21    182.54 o 
   9   1   9     1134.86     1303.28     48.00 o 
  11   1   9     6121.10     5983.24    121.95 o 
  13   1   9     1493.93     1356.13     64.41 o 
  15   1   9     2583.01     2493.47    117.48 o 
  17   1   9      783.71      458.52     93.20 o 
  19   1   9     1640.70     1444.70    115.25 o 
  21   1   9      388.09      273.19     97.74 o 
  23   1   9      770.04      964.79    114.47 o 
  25   1   9       38.00       37.83     98.53 o 
  27   1   9      413.01      511.44    151.22 o 
 -36   2   9      396.85      285.63    109.68 o 
 -34   2   9       24.60       97.10    125.73 o 
 -32   2   9     2496.48     2636.72    137.95 o 
 -30   2   9     1935.38     1963.36    107.53 o 
 -28   2   9      474.43      447.57     79.18 o 
 -26   2   9     1823.93     1754.65     94.03 o 
 -24   2   9     1695.27     1653.80     86.74 o 
 -22   2   9     2333.58     2206.73     99.84 o 
 -20   2   9     5722.13     5745.45    129.63 o 
 -18   2   9     1835.52     1701.70     75.68 o 
 -16   2   9    14891.28    14717.18    230.16 o 
 -14   2   9    18514.62    18322.91    271.43 o 
 -12   2   9      788.82      900.33     54.11 o 
 -10   2   9    59609.74    60254.99    802.03 o 
  -8   2   9    15810.70    15541.47    252.05 o 
  -6   2   9    24217.76    24435.46    411.93 o 
  -4   2   9     5418.12     4651.09    102.07 o 
  -2   2   9    12630.01    11220.34    191.17 o 
   0   2   9     3157.82     3488.12     87.96 o 
   2   2   9    45164.88    44857.86    557.44 o 
   4   2   9     1768.38     1771.44     58.19 o 
   6   2   9    10039.59     9694.96    148.34 o 
   8   2   9       45.89      166.89     51.62 o 
  10   2   9     7338.60     7518.33    163.59 o 
  12   2   9       36.01       -2.92     60.09 o 
  14   2   9     4183.87     4430.36    135.02 o 
  16   2   9       49.27      176.04     79.84 o 
  18   2   9     2681.20     2887.07    128.38 o 
  20   2   9      450.33      422.34     99.41 o 
  22   2   9     1027.40     1167.19    120.40 o 
  24   2   9      334.05      287.51    129.41 o 
  26   2   9      635.21      780.15    123.14 o 
 -35   3   9       82.87      -94.51     92.03 o 
 -33   3   9      204.41      222.34     95.41 o 
 -31   3   9      114.03       71.11     87.50 o 
 -29   3   9      140.92       81.14     67.50 o 
 -27   3   9     3270.22     3417.58    124.70 o 
 -25   3   9      230.99      342.05     68.37 o 
 -23   3   9       47.89      -49.09     59.23 o 
 -21   3   9       92.21      171.45     53.80 o 
 -19   3   9       19.29      -65.88     43.92 o 
 -17   3   9        1.81      -30.74     46.57 o 
 -15   3   9     3600.21     3873.81    143.10 o 
 -13   3   9      474.02      592.93     56.16 o 
 -11   3   9      394.58      362.15     48.43 o 
  -9   3   9        4.45      -20.22     40.43 o 
  -7   3   9     4060.68     3733.56     94.35 o 
  -5   3   9     4990.01     4873.63    217.03 o 
  -3   3   9     3387.30     3213.35     80.28 o 
  -1   3   9     4918.35     5024.61    157.84 o 
   1   3   9     2327.78     2038.40     91.45 o 
   3   3   9      957.39      999.14     50.40 o 
   5   3   9      104.84      147.48     39.75 o 
   7   3   9     1622.89     1586.34     76.92 o 
   9   3   9     3409.54     3422.93    101.30 o 
  11   3   9      294.79      213.21     55.95 o 
  13   3   9     2210.61     2402.05     98.08 o 
  15   3   9      227.28      282.18     67.74 o 
  17   3   9      559.65      715.87     82.98 o 
  19   3   9      232.17      318.74     73.77 o 
  21   3   9       44.82      148.85     92.08 o 
  23   3   9      109.07      -32.16    124.11 o 
  25   3   9      202.89       78.12    146.87 o 
 -34   4   9       73.24      177.00    154.61 o 
 -32   4   9      168.62      280.98    159.65 o 
 -30   4   9      274.46      111.25    121.05 o 
 -28   4   9     1340.01     1403.56    147.46 o 
 -26   4   9      185.50      264.66    137.34 o 
 -24   4   9      143.88      147.20     85.92 o 
 -22   4   9      608.70      809.36    101.39 o 
 -20   4   9      244.44      123.24     84.84 o 
 -18   4   9     4003.00     3804.75    205.92 o 
 -16   4   9     3016.15     3064.32    169.34 o 
 -14   4   9     2306.08     2287.03    136.11 o 
 -12   4   9      629.31      616.52     57.66 o 
 -10   4   9      385.96      223.95     46.97 o 
  -8   4   9      222.44      350.52     44.54 o 
  -6   4   9     6662.77     6399.06    191.04 o 
  -4   4   9       10.93      -13.92     23.38 o 
  -2   4   9    23890.23    23947.06    510.56 o 
   0   4   9      130.91      135.54     55.30 o 
   2   4   9     2558.32     2560.24    103.65 o 
   4   4   9     5176.28     5378.34    135.23 o 
   6   4   9     2592.19     2635.02    111.75 o 
   8   4   9      108.04       85.43     71.15 o 
  10   4   9     2091.98     2080.70    118.89 o 
  12   4   9       76.92        1.78     94.44 o 
  14   4   9     1564.42     1728.04    138.55 o 
  16   4   9      512.45      314.00    105.38 o 
  18   4   9      746.82      660.11    148.81 o 
  20   4   9      514.69      557.44    112.07 o 
  22   4   9       78.67       60.84    101.69 o 
  24   4   9      178.18       12.11    130.72 o 
 -33   5   9       87.03       58.00    160.87 o 
 -31   5   9      757.46      894.30    148.06 o 
 -29   5   9      242.65      489.18    127.21 o 
 -27   5   9      978.97     1066.57    185.10 o 
 -25   5   9      101.27      144.89     88.56 o 
 -23   5   9     2774.37     2854.09    147.16 o 
 -21   5   9      102.59       37.06     84.80 o 
 -19   5   9     6516.47     6710.36    201.21 o 
 -17   5   9     1990.81     1933.81    118.95 o 
 -15   5   9    10354.72    10252.64    241.63 o 
 -13   5   9       86.95      154.13     53.23 o 
 -11   5   9     1248.14     1011.15    108.85 o 
  -9   5   9     1483.70     1339.38    156.92 o 
  -7   5   9     2309.26     2462.16    167.92 o 
  -5   5   9     4541.76     4522.82    168.09 o 
  -3   5   9    11494.75    12282.90    355.85 o 
  -1   5   9     7743.18     7262.14    248.45 o 
   1   5   9     3593.50     3519.10    364.37 o 
   3   5   9     8703.41     8890.83    210.45 o 
   5   5   9     2440.67     2736.24    102.32 o 
   7   5   9     1967.23     2280.09    112.93 o 
   9   5   9      317.24      311.46     79.46 o 
  11   5   9      936.84     1191.84     99.81 o 
  13   5   9     1393.54     1308.53    130.12 o 
  15   5   9     3717.70     3999.70    198.75 o 
  17   5   9      138.30      120.66    128.16 o 
  19   5   9     4082.82     4370.73    256.31 o 
  21   5   9      392.04      202.08    121.22 o 
 -30   6   9       46.45      -88.18    116.56 o 
 -28   6   9       73.29      130.65    194.86 o 
 -26   6   9      223.01      189.28    120.66 o 
 -24   6   9      529.39      548.29    103.03 o 
 -22   6   9     1318.15     1613.10    160.38 o 
 -20   6   9       74.29      167.01     84.70 o 
 -18   6   9      949.69      881.26    141.48 o 
 -16   6   9      492.59      511.26    108.88 o 
 -14   6   9      336.61      322.50    104.26 o 
 -12   6   9      125.67      302.74    100.58 o 
 -10   6   9     1334.42     1565.71     97.03 o 
  -8   6   9       64.59       13.30     66.60 o 
  -6   6   9      250.79      170.93    101.20 o 
  -4   6   9       27.94       40.28     79.68 o 
  -2   6   9     3300.26     2522.68    139.20 o 
   0   6   9      720.24      842.61     85.14 o 
   2   6   9     4225.92     4310.87    148.29 o 
   4   6   9        1.28       31.69    103.91 o 
   6   6   9       97.37      293.13    133.81 o 
   8   6   9      435.41      487.72     99.99 o 
  10   6   9      418.75      715.04     94.29 o 
  12   6   9     1044.03     1426.24    132.73 o 
  14   6   9      731.25      625.16    123.95 o 
  16   6   9       60.43       92.11    159.65 o 
  18   6   9      214.16      133.47    137.22 o 
 -27   7   9      296.47      361.80    132.24 o 
 -25   7   9        3.70     -169.27    112.85 o 
 -23   7   9      416.09      422.71    118.50 o 
 -21   7   9        4.84      114.39    106.08 o 
 -19   7   9      780.17      622.88    125.60 o 
 -17   7   9       66.09       11.22    100.27 o 
 -15   7   9      376.51      290.29    107.52 o 
 -13   7   9        8.50      -45.10     88.11 o 
 -11   7   9      820.83     1216.42    154.26 o 
  -9   7   9      975.18     1067.71    132.75 o 
  -7   7   9     1594.25     1647.82    140.04 o 
  -5   7   9      122.37      228.29     89.54 o 
  -3   7   9     2210.77     2305.18    139.82 o 
  -1   7   9      845.52      706.87     83.02 o 
   1   7   9     1846.88     1741.50    104.62 o 
   3   7   9      163.26      226.98     80.37 o 
   5   7   9      175.84      130.73     83.79 o 
   7   7   9      521.58      470.27    104.82 o 
   9   7   9      198.63      149.29     97.91 o 
  11   7   9     1037.94     1038.13    175.45 o 
  13   7   9       40.44      136.95    142.58 o 
  15   7   9        6.41     -114.39    128.63 o 
 -22   8   9      235.40      -22.69    146.28 o 
 -20   8   9      551.75      665.76    129.35 o 
 -18   8   9      280.79      327.43    117.23 o 
 -16   8   9      754.69      717.23    127.02 o 
 -14   8   9     2418.20     2214.94    160.88 o 
 -12   8   9     1569.49     1397.27    141.79 o 
 -10   8   9     4723.33     5041.43    369.56 o 
  -8   8   9     1536.66     1192.79    142.67 o 
  -6   8   9     6607.89     6391.63    231.54 o 
  -4   8   9       19.54       -5.66     87.30 o 
  -2   8   9     2163.46     2274.73    186.19 o 
   0   8   9       41.08      -18.05    109.68 o 
   2   8   9      836.14      933.86    117.76 o 
   4   8   9        0.32      161.52     87.64 o 
   6   8   9     2845.66     3075.09    209.90 o 
   8   8   9      392.53      414.49    106.69 o 
  10   8   9     1441.50     1517.68    164.57 o 
  12   8   9      238.86       27.92    213.93 o 
 -15   9   9      929.99      830.66    139.87 o 
 -13   9   9        3.92       64.73    108.39 o 
 -11   9   9     1456.34     1626.10    149.49 o 
  -9   9   9      288.42      343.58    107.64 o 
  -7   9   9      602.52      828.56    159.17 o 
  -5   9   9      166.06      123.87     98.98 o 
  -3   9   9      779.40      895.99     96.92 o 
  -1   9   9      123.31      136.87     89.63 o 
   1   9   9      480.63      603.64    100.54 o 
   3   9   9      201.41      214.57    114.99 o 
 -38   0  10       14.26      -95.79    191.58 o 
 -36   0  10      635.93      504.48    197.96 o 
 -34   0  10      426.94      525.13    143.95 o 
 -32   0  10     1605.80     1424.19    176.27 o 
 -30   0  10     1927.81     1916.32    127.16 o 
 -28   0  10    14485.74    14646.11    350.18 o 
 -26   0  10       56.07      -79.95     86.54 o 
 -24   0  10     1970.76     1937.85    119.68 o 
 -22   0  10     9624.30     9444.99    211.88 o 
 -20   0  10     3265.49     3234.33    124.40 o 
 -18   0  10    11998.89    11273.20    228.66 o 
 -16   0  10     4222.35     4466.36    123.65 o 
 -14   0  10    14753.90    14609.56    274.32 o 
 -12   0  10      164.15       48.76     44.48 o 
 -10   0  10    12836.32    14727.56    301.03 o 
  -8   0  10    27318.87    27871.29    553.95 o 
  -6   0  10    34177.70    33943.99   1767.80 o 
  -2   0  10    18628.82    17655.06    371.35 o 
   0   0  10     1572.14     1874.16     67.66 o 
   2   0  10    12107.02    11974.17    186.57 o 
   4   0  10     3158.77     3833.41    120.74 o 
   6   0  10   319946.44   334855.94   5279.42 o 
   8   0  10     9354.85     9781.11    237.23 o 
  10   0  10    15391.27    14944.92    289.43 o 
  12   0  10        3.17      -43.58     68.97 o 
  14   0  10      211.77      266.54    102.68 o 
  16   0  10      356.07      337.70    102.68 o 
  18   0  10     1752.22     2159.60    147.17 o 
  20   0  10       87.07      202.31    210.73 o 
  22   0  10     3072.95     2809.77    274.59 o 
  24   0  10      209.95      140.49    185.19 o 
  26   0  10     1384.50     1175.00    242.66 o 
 -37   1  10       57.65       65.07    115.24 o 
 -35   1  10       32.56      185.53     91.02 o 
 -33   1  10       15.77     -112.83     75.22 o 
 -31   1  10      325.00      355.87     81.91 o 
 -29   1  10        7.58      -86.06     69.23 o 
 -27   1  10     1311.78     1249.12     92.16 o 
 -25   1  10       16.36      151.40     64.76 o 
 -23   1  10     5900.68     5550.68    152.09 o 
 -21   1  10      468.56      490.20     67.11 o 
 -19   1  10     7254.02     7035.34    141.60 o 
 -17   1  10       19.15       15.45     31.34 o 
 -15   1  10     8185.85     7812.32    138.36 o 
 -13   1  10    19152.49    22719.80    318.42 o 
 -11   1  10     5640.45     5553.62    131.72 o 
  -9   1  10     3960.44     4298.23     86.73 o 
  -7   1  10    33727.23    33755.68    396.76 o 
  -5   1  10     2401.23     2508.98     73.30 o 
  -3   1  10    21006.04    20105.63    288.17 o 
  -1   1  10     6134.66     5953.44     95.27 o 
   1   1  10    20880.55    20048.18    249.61 o 
   3   1  10       24.77        5.27     28.59 o 
   5   1  10       52.50      213.37     49.52 o 
   7   1  10      158.23      170.39     41.53 o 
   9   1  10     3298.74     3263.83     81.76 o 
  11   1  10     2297.50     1990.12     75.97 o 
  13   1  10       56.89      118.22     47.96 o 
  15   1  10     1454.98     1467.89    115.48 o 
  17   1  10       51.57      -50.99     82.29 o 
  19   1  10      531.42      671.60    101.96 o 
  21   1  10      818.71      817.37    111.56 o 
  23   1  10      306.67      253.05    174.04 o 
  25   1  10        0.58      -63.53    182.00 o 
 -36   2  10      152.08      100.79    123.91 o 
 -34   2  10      115.84       68.86     93.27 o 
 -32   2  10       54.45      -65.37     78.37 o 
 -30   2  10       98.45       10.78    116.66 o 
 -28   2  10       52.85      -11.69     79.08 o 
 -26   2  10     3225.57     3212.09    115.94 o 
 -24   2  10     1628.00     1472.66     94.72 o 
 -22   2  10       41.99       17.61     46.69 o 
 -20   2  10      196.48      183.21     53.88 o 
 -18   2  10     2207.72     2178.68     78.24 o 
 -16   2  10      664.31      753.25     52.91 o 
 -14   2  10     1908.45     1774.35     67.22 o 
 -12   2  10      684.40      561.73     49.50 o 
 -10   2  10      531.80      666.03     40.12 o 
  -8   2  10       19.91       13.02     33.40 o 
  -6   2  10      260.49      526.95     45.24 o 
  -4   2  10        2.15      -25.86     35.80 o 
  -2   2  10     1337.34     1104.32     61.90 o 
   0   2  10     1360.66     1706.00     56.21 o 
   2   2  10       61.64       36.46     24.60 o 
   4   2  10       40.68       45.55     34.44 o 
   6   2  10     2348.40     2447.22     70.03 o 
   8   2  10      451.78      382.08     59.60 o 
  10   2  10       12.49       33.34     76.77 o 
  12   2  10      176.98      237.81     66.35 o 
  14   2  10      642.29      624.04     77.97 o 
  16   2  10      452.85      402.46     84.23 o 
  18   2  10     1077.08     1163.75    111.80 o 
  20   2  10      285.68      160.87     95.72 o 
  22   2  10       76.57       94.33    100.73 o 
  24   2  10      470.65      474.28    114.17 o 
 -35   3  10      403.91      305.47    126.28 o 
 -33   3  10      138.74        8.30     89.12 o 
 -31   3  10      462.15      576.57     95.16 o 
 -29   3  10        2.37       25.84     66.58 o 
 -27   3  10     1385.21     1390.47     85.94 o 
 -25   3  10       51.53      133.88     64.79 o 
 -23   3  10     8306.89     8233.58    168.33 o 
 -21   3  10      442.24      508.17     60.67 o 
 -19   3  10    14870.61    14654.71    240.84 o 
 -17   3  10      445.03      245.72     76.32 o 
 -15   3  10     6121.40     6316.46    138.07 o 
 -13   3  10       13.16       30.43     55.65 o 
 -11   3  10    10837.88    10808.43    230.27 o 
  -9   3  10     2289.16     2350.49     95.04 o 
  -7   3  10    34803.71    36299.01    622.15 o 
  -5   3  10      122.82       47.07     34.09 o 
  -3   3  10    42107.25    41858.61    627.39 o 
  -1   3  10      994.58     1057.85     66.83 o 
   1   3  10    11911.52    12005.37    191.03 o 
   3   3  10      946.45      895.56     52.66 o 
   5   3  10      193.65      216.41     45.86 o 
   7   3  10      409.05      506.03     63.77 o 
   9   3  10     1582.19     1565.12     85.68 o 
  11   3  10     3961.61     4175.00    119.78 o 
  13   3  10     3400.75     3589.00    121.69 o 
  15   3  10     3863.69     4114.16    130.71 o 
  17   3  10     2597.70     2585.78    190.80 o 
  19   3  10     3101.85     2957.88    150.51 o 
  21   3  10      340.33      389.10    130.72 o 
  23   3  10     1553.25     1630.95    245.85 o 
 -34   4  10       37.94       72.34    284.17 o 
 -32   4  10      849.09      987.40    271.40 o 
 -30   4  10       39.02       -8.93    113.41 o 
 -28   4  10     1615.18     1678.51    162.22 o 
 -26   4  10      481.03      475.08    132.00 o 
 -24   4  10     2519.08     2148.95    149.35 o 
 -22   4  10     1342.61     1420.30    115.69 o 
 -20   4  10     2331.15     2307.98    128.78 o 
 -18   4  10      517.72      545.48     95.86 o 
 -16   4  10     1891.78     2030.19    120.84 o 
 -14   4  10     4425.56     4451.51    178.75 o 
 -12   4  10     1409.18     1678.02     85.77 o 
 -10   4  10     1748.93     1804.08     77.05 o 
  -8   4  10     2194.04     1739.66     72.58 o 
  -6   4  10     2332.29     2015.94     73.93 o 
  -4   4  10      712.59      770.66     73.95 o 
  -2   4  10     5368.03     5254.44    156.48 o 
   0   4  10     2304.63     2222.40    115.05 o 
   2   4  10     3082.84     2779.29    116.55 o 
   4   4  10        2.26        4.49     42.85 o 
   6   4  10     3969.49     4351.91    143.78 o 
   8   4  10        3.14      -39.62     69.17 o 
  10   4  10     3011.48     3094.84    121.36 o 
  12   4  10      556.10      673.33    142.15 o 
  14   4  10     2024.58     1838.81    142.92 o 
  16   4  10      275.29       81.20    110.30 o 
  18   4  10      941.94     1201.81    130.95 o 
  20   4  10        0.70      214.61    177.02 o 
  22   4  10      701.90      768.65    201.15 o 
 -33   5  10        8.10     -168.47    151.74 o 
 -31   5  10      102.00      172.10    126.94 o 
 -29   5  10       27.68      -90.91    113.65 o 
 -27   5  10      100.00      153.78    110.61 o 
 -25   5  10       69.22     -116.84     87.47 o 
 -23   5  10      361.72      187.26     94.31 o 
 -21   5  10      511.61      548.54     94.36 o 
 -19   5  10      992.51      871.67    102.81 o 
 -17   5  10      328.29      312.59     88.02 o 
 -15   5  10     3109.09     3242.70    136.64 o 
 -13   5  10      165.78       97.55     58.77 o 
 -11   5  10       93.20       47.31     64.88 o 
  -9   5  10      236.17       56.51     45.44 o 
  -7   5  10       63.27      -14.08     67.83 o 
  -5   5  10       48.18       31.24     33.87 o 
  -3   5  10        0.25      -46.73     31.15 o 
  -1   5  10      213.73       24.48     40.96 o 
   1   5  10      544.46      490.43    106.37 o 
   3   5  10      363.46      431.68     72.52 o 
   5   5  10      116.63       83.44     68.78 o 
   7   5  10      128.97       -5.61     69.54 o 
   9   5  10        1.54       67.26     73.56 o 
  11   5  10        4.84      -36.04     66.12 o 
  13   5  10      222.89      169.92    103.66 o 
  15   5  10      134.12       53.15    137.99 o 
  17   5  10       11.41      134.42    136.34 o 
  19   5  10        0.68       79.21    139.11 o 
  21   5  10       10.50      240.60    121.32 o 
 -30   6  10       53.24        2.32    126.32 o 
 -28   6  10      775.45      634.56    140.22 o 
 -26   6  10      188.63      198.00    119.74 o 
 -24   6  10     1229.49     1438.69    127.71 o 
 -22   6  10     1675.19     1792.35    208.63 o 
 -20   6  10      766.14      619.42    100.68 o 
 -18   6  10     2826.67     2698.61    172.48 o 
 -16   6  10      228.46      326.05    112.98 o 
 -14   6  10     3208.34     3336.14    181.32 o 
 -12   6  10      955.77     1038.45    152.60 o 
 -10   6  10     2403.39     2099.22    141.48 o 
  -8   6  10      602.20      577.67    102.22 o 
  -6   6  10     1304.24     1086.23    180.47 o 
  -4   6  10      390.93      432.37     93.63 o 
  -2   6  10    10161.70     9775.19    277.89 o 
   0   6  10     1740.64     1920.00    108.22 o 
   2   6  10    11250.76    11210.00    255.96 o 
   4   6  10      852.25      935.82    105.03 o 
   6   6  10     6041.79     6491.34    220.47 o 
   8   6  10      342.45      272.98    142.61 o 
  10   6  10     5855.61     6040.50    192.45 o 
  12   6  10      159.63      318.41    117.98 o 
  14   6  10     2702.08     2686.55    177.74 o 
  16   6  10        1.04        4.07    115.08 o 
  18   6  10       22.13     -148.58    134.56 o 
 -27   7  10      457.70      480.10    136.65 o 
 -25   7  10        9.76       50.17    111.08 o 
 -23   7  10     2077.27     2193.30    146.84 o 
 -21   7  10        6.57       71.25    109.21 o 
 -19   7  10     2965.01     3207.04    198.81 o 
 -17   7  10       56.80       16.53    102.31 o 
 -15   7  10     3456.33     3558.13    201.41 o 
 -13   7  10     1078.52     1025.13    124.51 o 
 -11   7  10     1131.26     1108.10    123.95 o 
  -9   7  10        3.54     -118.45     78.97 o 
  -7   7  10     6674.94     6921.44    234.46 o 
  -5   7  10      706.53      834.27    107.59 o 
  -3   7  10     3407.23     3221.50    165.41 o 
  -1   7  10      158.77      142.48     71.79 o 
   1   7  10     3607.18     3836.31    164.07 o 
   3   7  10      115.76      117.59     85.49 o 
   5   7  10     1517.01     1437.23    125.13 o 
   7   7  10      753.87      954.40    118.36 o 
   9   7  10      120.00      165.44     99.22 o 
  11   7  10      965.39     1017.22    151.58 o 
  13   7  10       10.69      -55.68     94.88 o 
  15   7  10      190.98       72.05    126.01 o 
 -22   8  10       46.56       33.07    150.01 o 
 -20   8  10       34.13        7.15    113.17 o 
 -18   8  10       27.96     -154.82    103.21 o 
 -16   8  10      104.77      330.23    115.18 o 
 -14   8  10       11.73     -111.03     99.16 o 
 -12   8  10       80.68       82.66     99.78 o 
 -10   8  10      289.56       48.02    101.33 o 
  -8   8  10        3.35       98.39     97.43 o 
  -6   8  10      573.03      558.67    108.18 o 
  -4   8  10       14.58      -35.51     88.93 o 
  -2   8  10     1257.56     1274.69    104.18 o 
   0   8  10       46.57       38.42     84.26 o 
   2   8  10      426.15      287.37     91.97 o 
   4   8  10       87.78      144.71     89.91 o 
   6   8  10      578.99      701.41    111.54 o 
   8   8  10       41.30       23.14    127.37 o 
  10   8  10      217.81      298.69    111.63 o 
 -13   9  10        0.03       70.53    105.82 o 
 -11   9  10      982.92     1031.81    135.47 o 
  -9   9  10      169.87      130.17    136.39 o 
  -7   9  10     1360.79     1776.92    154.05 o 
  -5   9  10        0.50      121.69     99.62 o 
  -3   9  10      809.97      875.05    117.06 o 
  -1   9  10        1.36        8.90     86.65 o 
   1   9  10      344.97      251.16     96.16 o 
 -37   1  11      320.97       84.18    117.52 o 
 -35   1  11      458.73      406.50     88.98 o 
 -33   1  11      101.37      194.78     83.35 o 
 -31   1  11      310.20      237.75     77.73 o 
 -29   1  11      143.62       53.97     74.67 o 
 -27   1  11     2880.64     2805.12    132.01 o 
 -25   1  11     7325.86     7439.56    164.27 o 
 -23   1  11     6622.37     6627.53    146.48 o 
 -21   1  11      406.93      379.35     57.12 o 
 -19   1  11     8514.39     7906.19    134.15 o 
 -17   1  11       11.65       22.38     32.30 o 
 -15   1  11    18183.40    18239.77    272.04 o 
 -13   1  11        2.21       -0.60     31.36 o 
 -11   1  11     4929.14     4358.42     79.85 o 
  -9   1  11     1319.91     1363.91     51.82 o 
  -7   1  11     8749.57     8459.22    132.47 o 
  -5   1  11      987.16     1008.88     44.66 o 
  -3   1  11     5883.58     5625.86     86.25 o 
  -1   1  11        2.99        6.99     28.36 o 
   1   1  11     8662.49     9175.96    125.86 o 
   3   1  11     4704.65     4766.10     84.34 o 
   5   1  11     4949.42     4198.47     84.65 o 
   7   1  11     5740.99     5589.53    107.62 o 
   9   1  11    15218.98    15395.62    221.73 o 
  11   1  11     4554.68     4442.44    109.66 o 
  13   1  11     4516.13     4532.57    138.64 o 
  15   1  11     1781.46     1788.49    122.86 o 
  17   1  11      437.05      305.85    116.06 o 
  19   1  11      614.23      775.21    170.68 o 
  21   1  11      145.33      147.76    101.25 o 
  23   1  11      261.62      378.76    107.85 o 
  25   1  11      275.11      235.88    344.84 o 
 -36   2  11      708.90      909.00    134.57 o 
 -34   2  11       39.52      115.34    107.84 o 
 -32   2  11     1829.61     1982.26    113.51 o 
 -30   2  11      675.54      652.42    109.94 o 
 -28   2  11     1056.44     1040.21     94.44 o 
 -26   2  11      330.56      288.26     68.50 o 
 -24   2  11      129.20      183.63     69.73 o 
 -22   2  11        7.24       29.67     48.68 o 
 -20   2  11     7395.41     7001.98    146.84 o 
 -18   2  11     2615.58     2777.54     90.35 o 
 -16   2  11     8445.27     8499.38    164.06 o 
 -14   2  11    16825.06    17674.43    266.22 o 
 -12   2  11    34506.43    33646.04    468.98 o 
 -10   2  11     3511.37     3481.50     82.62 o 
  -8   2  11     4558.91     4412.03     96.09 o 
  -6   2  11    17460.10    17519.00    286.59 o 
  -4   2  11     2357.88     2235.19     78.25 o 
  -2   2  11     7457.18     7355.57    145.54 o 
   0   2  11     7188.19     6911.01    124.54 o 
   2   2  11     6832.53     6548.89    113.67 o 
   4   2  11     6461.91     5648.75    107.79 o 
   6   2  11     9171.28     9042.00    139.55 o 
   8   2  11     4571.33     4806.26    128.97 o 
  10   2  11     7555.38     7428.70    170.23 o 
  12   2  11     1019.41      973.04     82.09 o 
  14   2  11     2822.88     2812.76    114.00 o 
  16   2  11      103.96      147.48     88.33 o 
  18   2  11     1318.25     1472.83    157.50 o 
  20   2  11      214.13      149.90    187.43 o 
  22   2  11     3153.32     3087.82    178.30 o 
  24   2  11       20.43        4.49    134.40 o 
 -35   3  11      173.12      129.72     93.53 o 
 -33   3  11       58.68     -123.45     86.22 o 
 -31   3  11      324.92      410.46    109.94 o 
 -29   3  11       64.47      105.47     67.42 o 
 -27   3  11        4.86      -16.83     63.30 o 
 -25   3  11     1477.54     1543.63    112.81 o 
 -23   3  11       25.23      -85.74     75.68 o 
 -21   3  11      277.58      270.10     55.68 o 
 -19   3  11        5.56      -10.77     39.08 o 
 -17   3  11       10.31       42.03     37.45 o 
 -15   3  11     7614.57     7633.90    161.83 o 
 -13   3  11       11.41      -61.62     41.08 o 
 -11   3  11      519.71      470.00     47.28 o 
  -9   3  11       97.67       79.98     40.63 o 
  -7   3  11     1692.33     1825.10     77.14 o 
  -5   3  11     2068.91     2320.91     79.50 o 
  -3   3  11      802.25      865.98     54.13 o 
  -1   3  11      299.07      399.39     49.08 o 
   1   3  11       44.40      115.10     42.41 o 
   3   3  11     4246.55     3810.90     97.56 o 
   5   3  11     5622.31     5313.81    118.40 o 
   7   3  11      125.84      149.06     61.40 o 
   9   3  11     1134.54     1119.03     61.89 o 
  11   3  11      242.93       97.10     61.44 o 
  13   3  11     1285.12     1326.81     84.15 o 
  15   3  11      214.34      218.16     70.03 o 
  17   3  11      290.36      168.70     76.54 o 
  19   3  11      111.68      107.28    124.11 o 
  21   3  11        4.50      107.24    130.72 o 
  23   3  11       95.45       63.30    128.63 o 
 -34   4  11       34.35     -108.74    151.19 o 
 -32   4  11      590.18      596.07    163.02 o 
 -30   4  11      137.96      196.89    101.45 o 
 -28   4  11     1742.96     1712.26    133.27 o 
 -26   4  11       59.88       91.52     87.94 o 
 -24   4  11      254.23      240.77     92.46 o 
 -22   4  11     1052.04      960.39    109.15 o 
 -20   4  11       11.02      -91.45     82.37 o 
 -18   4  11       94.07       37.46     71.79 o 
 -16   4  11      399.19      331.73     79.99 o 
 -14   4  11        6.58     -103.09     76.50 o 
 -12   4  11     2824.82     2752.16    101.46 o 
 -10   4  11      122.79      126.44     53.46 o 
  -8   4  11     2979.18     2852.86     95.71 o 
  -6   4  11     1564.91     1550.46    100.47 o 
  -4   4  11     4307.72     4508.43    155.76 o 
  -2   4  11     8766.32     8674.59    226.74 o 
   0   4  11       72.78        6.71     65.44 o 
   2   4  11     6940.60     7080.96    191.45 o 
   4   4  11      235.56      207.99     58.41 o 
   6   4  11      638.39      777.32     89.53 o 
   8   4  11      752.81      663.69     89.39 o 
  10   4  11      371.60      563.58     80.26 o 
  12   4  11       56.04      183.87    135.15 o 
  14   4  11     1997.41     2033.73    125.10 o 
  16   4  11       18.27     -127.10     84.73 o 
  18   4  11      454.43      474.08    116.00 o 
  20   4  11        2.35      -56.63    124.52 o 
  22   4  11      107.16      212.12    135.24 o 
 -33   5  11      421.54      492.62    168.59 o 
 -31   5  11      581.45      497.04    149.26 o 
 -29   5  11      144.82      180.17    120.68 o 
 -27   5  11      673.34      476.22    105.82 o 
 -25   5  11       85.74       -8.21    108.76 o 
 -23   5  11     3076.08     3388.22    160.68 o 
 -21   5  11     1855.72     2262.43    133.17 o 
 -19   5  11     6548.22     7268.64    225.82 o 
 -17   5  11     3059.80     2790.84    136.65 o 
 -15   5  11     2477.83     2897.67    134.18 o 
 -13   5  11       62.46       -4.15     70.21 o 
 -11   5  11     2212.15     2491.76    152.57 o 
  -9   5  11      335.44      497.62     99.16 o 
  -7   5  11    15601.81    15183.87    498.21 o 
  -5   5  11      487.58       51.09    178.80 o 
  -1   5  11      241.23      142.09    121.54 o 
   1   5  11     4845.02     4304.02    277.43 o 
   3   5  11      123.27      171.71     63.13 o 
   5   5  11     2506.26     2377.96    116.81 o 
   7   5  11     2374.48     2329.40    148.40 o 
   9   5  11     2018.08     1836.49    114.62 o 
  11   5  11     2168.49     2003.28    126.70 o 
  13   5  11     1075.64     1111.20    204.72 o 
  15   5  11     1540.66     1562.21    151.79 o 
  17   5  11     1489.93     1599.74    186.37 o 
  19   5  11      157.80      205.70    255.43 o 
 -30   6  11       35.44       -4.05    122.68 o 
 -28   6  11      176.30      233.31    128.18 o 
 -26   6  11       19.64       74.76     97.85 o 
 -24   6  11      749.59      874.36    114.14 o 
 -22   6  11      242.93      254.49    156.69 o 
 -20   6  11      483.51      429.59     97.80 o 
 -18   6  11     1372.10     1327.22    114.19 o 
 -16   6  11      128.25      210.67     98.77 o 
 -14   6  11      228.39      350.60    103.27 o 
 -12   6  11     1861.99     1867.11    141.60 o 
 -10   6  11       19.93      -45.34     84.27 o 
  -8   6  11       61.93      200.43     91.62 o 
  -6   6  11     1266.24     1463.03    124.72 o 
  -4   6  11      195.46       97.84     83.31 o 
  -2   6  11     2413.18     2625.41    148.73 o 
   0   6  11     2649.62     2788.52    139.18 o 
   2   6  11     1275.92     1416.36    186.33 o 
   4   6  11     1024.40     1113.57    111.45 o 
   6   6  11      270.93      176.77     86.54 o 
   8   6  11      101.88      193.43     85.17 o 
  10   6  11     1162.35     1326.70    112.40 o 
  12   6  11      561.90      571.21    113.37 o 
  14   6  11      227.92      237.26    112.29 o 
  16   6  11      313.06      151.10    155.54 o 
 -27   7  11       92.14      136.59    143.91 o 
 -25   7  11       28.32     -199.95    133.30 o 
 -23   7  11      290.92      338.80    104.40 o 
 -21   7  11       83.37      184.01    113.31 o 
 -19   7  11     1449.47     1506.19    156.39 o 
 -17   7  11       49.74      -29.32     99.99 o 
 -15   7  11     1881.87     2073.94    163.18 o 
 -13   7  11        8.38       10.02     96.11 o 
 -11   7  11     1523.49     1543.16    184.15 o 
  -9   7  11      130.59       62.95     92.93 o 
  -7   7  11       15.42        7.51     89.07 o 
  -5   7  11      129.93      199.97     96.64 o 
  -3   7  11      115.64      157.74     91.36 o 
  -1   7  11      867.20      760.94     88.50 o 
   1   7  11     1854.40     1741.72    125.96 o 
   3   7  11      283.63      376.23     97.66 o 
   5   7  11     1985.52     1757.56    136.15 o 
   7   7  11        0.53      -50.08     94.96 o 
   9   7  11      458.72      349.44    135.04 o 
  11   7  11      357.33      486.92    118.28 o 
  13   7  11       32.76        8.97     97.13 o 
 -22   8  11      139.79      458.70    164.32 o 
 -20   8  11     1011.65      898.69    142.83 o 
 -18   8  11      351.54      373.38    178.41 o 
 -16   8  11      841.82      560.36    125.79 o 
 -14   8  11     1530.49     1403.59    148.42 o 
 -12   8  11     1125.13     1399.84    144.03 o 
 -10   8  11     2222.15     2240.93    161.85 o 
  -8   8  11     1922.90     1841.25    150.31 o 
  -6   8  11     1375.96     1253.53    132.12 o 
  -4   8  11      986.25      979.66    218.87 o 
  -2   8  11      793.98      811.23     97.42 o 
   0   8  11       62.52      -23.32     84.69 o 
   2   8  11     1182.21     1062.20    115.87 o 
   4   8  11      518.88      314.10     99.64 o 
   6   8  11     2846.22     2772.03    168.63 o 
   8   8  11      825.10      894.33    130.37 o 
 -13   9  11       12.85      129.59    111.27 o 
 -11   9  11     1114.82     1241.72    143.87 o 
  -9   9  11       22.79      -64.25    167.16 o 
  -7   9  11      370.50      512.12    118.23 o 
  -5   9  11       13.45      -17.78     80.14 o 
  -3   9  11      253.71      235.89     98.95 o 
  -1   9  11        2.65      -63.52     89.12 o 
 -38   0  12        2.37      146.87    197.96 o 
 -36   0  12     1092.94      976.28    185.19 o 
 -34   0  12       21.58      -70.89    131.78 o 
 -32   0  12     3930.19     4067.49    351.22 o 
 -30   0  12       35.40      -95.63     90.49 o 
 -28   0  12     3920.23     3839.18    358.53 o 
 -26   0  12       11.64     -108.56     91.10 o 
 -24   0  12     3438.88     3357.50    151.70 o 
 -22   0  12        4.34      -18.91     87.49 o 
 -20   0  12     6170.18     6100.96    160.84 o 
 -18   0  12      473.31      516.21     65.97 o 
 -16   0  12    28030.15    26581.62    466.51 o 
 -14   0  12    54966.26    56519.03    930.06 o 
 -12   0  12    19902.73    18929.74    342.30 o 
 -10   0  12    53009.71    52882.21    868.82 o 
  -8   0  12     7796.22     7104.48    301.40 o 
  -6   0  12     9549.21     9857.05    233.94 o 
  -4   0  12      219.23      197.71     41.34 o 
  -2   0  12    17296.76    17108.12    361.58 o 
   0   0  12     3320.60     3109.45    104.32 o 
   2   0  12    63735.57    66204.89    961.32 o 
   4   0  12    83486.30    84741.07   1373.42 o 
   6   0  12    24945.36    22372.62    631.43 o 
   8   0  12     1321.54     1388.14     97.74 o 
  10   0  12    26536.77    24071.54   1713.60 o 
  12   0  12       33.50       33.45     98.98 o 
  14   0  12     2621.04     2752.04    166.34 o 
  16   0  12     1903.11     2132.68    150.01 o 
  18   0  12     3490.59     3292.93    176.42 o 
  20   0  12      555.41      644.97    185.19 o 
  22   0  12     2561.86     2298.90    274.59 o 
  24   0  12      172.86      472.55    204.35 o 
 -37   1  12      282.68      267.02    121.85 o 
 -35   1  12      175.89      314.90     87.06 o 
 -33   1  12       21.20      -35.98     78.44 o 
 -31   1  12      208.14      313.56     80.70 o 
 -29   1  12      691.13      418.29     80.04 o 
 -27   1  12     4257.29     3963.91    208.35 o 
 -25   1  12      769.67      703.00     75.49 o 
 -23   1  12       16.89       23.65     58.48 o 
 -21   1  12     1688.74     1871.89     85.80 o 
 -19   1  12     3450.75     3067.42     90.76 o 
 -17   1  12      288.06      250.44     42.67 o 
 -13   1  12     4797.75     5363.33    104.07 o 
 -11   1  12    46995.49    47745.16    640.36 o 
  -9   1  12      404.20      378.43     36.52 o 
  -7   1  12     8727.16     8960.47    141.69 o 
  -5   1  12      779.64      729.65     44.67 o 
  -3   1  12     4013.73     4085.63     74.08 o 
  -1   1  12        4.84        8.70     30.42 o 
   1   1  12    36393.71    38096.85    426.17 o 
   3   1  12      619.30      774.91     50.76 o 
   5   1  12      102.32       64.60     28.07 o 
   7   1  12     2248.94     2363.81     80.36 o 
   9   1  12       41.03       14.22     49.10 o 
  11   1  12       39.53       17.49     58.32 o 
  13   1  12      854.93      702.63    104.42 o 
  15   1  12      189.65      177.47     92.02 o 
  17   1  12     1447.01     1562.21    123.98 o 
  19   1  12        2.20      -39.83     94.58 o 
  21   1  12      586.88      635.92    112.78 o 
  23   1  12      844.98      830.18    119.34 o 
 -36   2  12        1.39      -24.50     95.07 o 
 -34   2  12      178.95       90.32     84.36 o 
 -32   2  12       36.88       20.64     78.40 o 
 -30   2  12      906.61      867.38     88.58 o 
 -28   2  12       20.79       93.70     73.39 o 
 -26   2  12     1036.71     1127.30     82.87 o 
 -24   2  12     3060.32     3379.50    116.65 o 
 -22   2  12      867.98      885.83     77.32 o 
 -20   2  12      430.60      491.41     60.54 o 
 -18   2  12      198.82      146.32     47.82 o 
 -16   2  12      565.20      572.42     61.40 o 
 -14   2  12     3132.12     3177.63     89.45 o 
 -12   2  12        6.16      -11.17     37.33 o 
 -10   2  12       20.30       -4.42     30.94 o 
  -8   2  12     4930.05     5410.44    106.46 o 
  -6   2  12        2.69      -44.54     45.96 o 
  -4   2  12      232.34      377.41     51.66 o 
  -2   2  12      743.76      509.49     40.15 o 
   0   2  12     2266.45     2473.96     74.75 o 
   2   2  12      523.01      562.30     46.36 o 
   4   2  12       99.55       55.80     45.16 o 
   6   2  12     1869.68     1884.52     65.26 o 
   8   2  12      364.18      282.17     64.22 o 
  10   2  12      362.90      349.69     70.36 o 
  12   2  12      671.68      709.68     80.99 o 
  14   2  12      438.47      371.63     74.20 o 
  16   2  12       11.99      119.82     90.75 o 
  18   2  12      128.99        3.97    103.29 o 
  20   2  12        1.30      136.02    125.98 o 
  22   2  12       79.35     -107.66    150.73 o 
 -35   3  12        6.85      -29.84     93.06 o 
 -33   3  12      898.79      937.02    153.01 o 
 -31   3  12       38.68      -66.79     74.04 o 
 -29   3  12     2484.20     2429.21    105.67 o 
 -27   3  12     6108.53     5998.92    149.64 o 
 -25   3  12       47.43       71.98     63.87 o 
 -23   3  12    11327.12    11389.09    209.26 o 
 -21   3  12       10.66      -67.40     55.21 o 
 -19   3  12    10798.95    11110.00    203.86 o 
 -17   3  12      751.25      880.89     76.39 o 
 -15   3  12     1771.68     1693.91     78.49 o 
 -13   3  12     4362.11     4518.35    117.29 o 
 -11   3  12     7145.31     7186.30    152.88 o 
  -9   3  12     3158.18     3127.68     94.99 o 
  -7   3  12     9454.43    10177.96    188.64 o 
  -5   3  12      652.51      534.95     53.91 o 
  -3   3  12    15470.52    15892.96    270.64 o 
  -1   3  12     1819.30     1841.65     76.79 o 
   1   3  12     2718.53     2744.15     88.49 o 
   3   3  12       91.72      125.69     50.34 o 
   5   3  12     1818.75     1795.15     90.93 o 
   7   3  12      312.68      430.03     69.93 o 
   9   3  12     2739.52     2718.38    114.17 o 
  11   3  12       11.82      -51.94     59.19 o 
  13   3  12     2715.14     2923.86    115.25 o 
  15   3  12     1225.05     1103.92    106.36 o 
  17   3  12     1463.84     1533.85    159.65 o 
  19   3  12     1303.77     1159.51    156.45 o 
  21   3  12       99.55      177.61    133.15 o 
 -34   4  12      165.66       47.19    117.67 o 
 -32   4  12      845.58      603.35    161.09 o 
 -30   4  12      637.74      663.61    110.88 o 
 -28   4  12     2655.93     2664.04    154.99 o 
 -26   4  12      639.20      534.40    101.89 o 
 -24   4  12     3138.75     3300.38    157.61 o 
 -22   4  12      106.24      -52.84     85.92 o 
 -20   4  12       70.80       83.75     81.56 o 
 -18   4  12      313.53      321.22     83.46 o 
 -16   4  12     2402.70     2228.87    117.48 o 
 -14   4  12       17.62       40.83     67.76 o 
 -12   4  12     4629.51     4674.36    183.42 o 
 -10   4  12      176.83       98.35     69.13 o 
  -8   4  12     1993.61     2099.79    108.42 o 
  -6   4  12       51.70       36.83     33.14 o 
  -4   4  12       76.96      124.90     48.89 o 
  -2   4  12      419.52      436.03     55.47 o 
   0   4  12      154.57      130.87     54.64 o 
   2   4  12     2558.07     2702.21     90.54 o 
   4   4  12      670.22      658.86     85.14 o 
   6   4  12     3000.22     2919.63    132.95 o 
   8   4  12      739.54      673.11     92.67 o 
  10   4  12     1435.99     1499.36     95.10 o 
  12   4  12      570.28      659.63     97.77 o 
  14   4  12     1028.55     1072.77    108.32 o 
  16   4  12      450.61      544.24    103.29 o 
  18   4  12      641.31      606.97    157.97 o 
  20   4  12       38.64       45.16    126.19 o 
 -33   5  12       10.29      -73.21    150.07 o 
 -31   5  12      398.73      424.72    138.16 o 
 -29   5  12      127.54       23.74    102.46 o 
 -27   5  12      288.23      171.30    149.32 o 
 -25   5  12        6.78     -131.38     87.58 o 
 -23   5  12      550.13      434.19    129.96 o 
 -21   5  12       25.50      100.40     86.27 o 
 -19   5  12      871.90      948.56    103.46 o 
 -17   5  12      951.56      702.86    131.81 o 
 -15   5  12      236.19      158.32     82.37 o 
 -13   5  12        0.26      -51.92    105.08 o 
 -11   5  12      133.63      212.94     93.99 o 
  -9   5  12      141.84      168.03     91.62 o 
  -7   5  12      172.48       -5.83     83.98 o 
  -5   5  12      114.55      105.08     55.07 o 
  -3   5  12      835.54      632.46     88.93 o 
  -1   5  12      136.58      129.81     82.54 o 
   1   5  12        2.53       40.83     63.59 o 
   3   5  12       40.66       61.50     71.29 o 
   5   5  12       75.64      150.63     97.70 o 
   7   5  12       80.10       72.14     79.31 o 
   9   5  12        5.06       17.56     79.10 o 
  11   5  12      153.47      117.10     85.05 o 
  13   5  12       87.78      -97.75    104.16 o 
  15   5  12      385.23      431.70    125.54 o 
  17   5  12      352.32      328.30    125.91 o 
  19   5  12      160.23      169.27    150.81 o 
 -30   6  12       38.36     -119.39    121.88 o 
 -28   6  12      526.52      491.64    194.18 o 
 -26   6  12        7.04     -138.13     92.09 o 
 -24   6  12     1008.22     1062.11    124.43 o 
 -22   6  12      162.66      233.52     98.30 o 
 -20   6  12     1824.22     1940.44    132.85 o 
 -18   6  12      543.71      439.59     93.08 o 
 -16   6  12     1549.54     1702.89    216.24 o 
 -14   6  12     1772.50     1617.26    141.48 o 
 -12   6  12     4004.52     4046.82    231.37 o 
 -10   6  12      434.06      260.68     99.61 o 
  -8   6  12      160.35       79.86     89.26 o 
  -6   6  12     8202.16     8315.79    260.19 o 
  -4   6  12     4361.83     4405.12    191.94 o 
  -2   6  12     1915.45     2203.52    143.87 o 
   0   6  12     5094.89     5023.74    167.42 o 
   2   6  12     4220.66     4553.98    184.53 o 
   4   6  12     1029.53     1144.64    117.71 o 
   6   6  12     3730.52     3736.13    179.08 o 
   8   6  12     1191.15     1207.88    108.54 o 
  10   6  12     2246.57     2414.45    140.85 o 
  12   6  12     1289.17     1179.42    121.24 o 
  14   6  12     1210.25     1232.21    192.72 o 
  16   6  12       58.81      158.15    121.45 o 
 -27   7  12      712.35      485.04    139.71 o 
 -25   7  12       73.15       63.01    101.60 o 
 -23   7  12      758.64      509.89    107.33 o 
 -21   7  12      728.31      983.62    147.55 o 
 -19   7  12     1411.34     1176.80    147.83 o 
 -17   7  12     1550.35     1447.36    149.87 o 
 -15   7  12     2090.55     2364.26    167.22 o 
 -13   7  12      610.55      453.43    115.57 o 
 -11   7  12     4302.33     4762.76    209.90 o 
  -9   7  12       93.37       97.52     96.76 o 
  -7   7  12     5202.03     5044.55    209.76 o 
  -5   7  12        8.23       31.90     90.31 o 
  -3   7  12     3733.58     4035.46    189.97 o 
  -1   7  12      107.77       94.61     77.90 o 
   1   7  12     1224.90     1219.98    210.79 o 
   3   7  12      643.77      680.33    109.32 o 
   5   7  12     1054.05     1087.54    124.15 o 
   7   7  12      129.09       77.40     99.22 o 
   9   7  12      584.45      873.29    127.04 o 
  11   7  12      145.90      110.45    112.01 o 
 -22   8  12       62.63       -8.85    116.53 o 
 -20   8  12        6.29      -66.69    109.29 o 
 -18   8  12       97.89      135.05    114.60 o 
 -16   8  12       36.51      -22.44    107.81 o 
 -14   8  12       21.33       24.91    171.74 o 
 -12   8  12       35.96      261.38    109.99 o 
 -10   8  12      478.68      524.24    122.06 o 
  -8   8  12       13.99       49.83     94.35 o 
  -6   8  12      570.36      558.08    116.15 o 
  -4   8  12      102.30       46.21     98.33 o 
  -2   8  12      103.06       91.49     85.88 o 
   0   8  12      238.81      296.97    115.14 o 
   2   8  12      807.38      784.44    115.63 o 
   4   8  12      130.45       86.83     98.52 o 
   6   8  12      194.92      313.95    111.96 o 
 -11   9  12     1107.10     1065.38    147.76 o 
  -9   9  12      103.26       69.65    108.28 o 
  -7   9  12      993.64     1023.10    139.42 o 
  -5   9  12       34.20       46.95     87.65 o 
  -3   9  12      271.35      181.97    115.15 o 
 -37   1  13      211.20      112.22    102.73 o 
 -35   1  13      236.87      292.38     89.22 o 
 -33   1  13      263.09      307.34     85.18 o 
 -31   1  13      519.17      495.58     82.00 o 
 -29   1  13      297.17      311.85     78.37 o 
 -27   1  13       37.96       38.50     74.54 o 
 -25   1  13     6573.00     6484.83    154.20 o 
 -23   1  13     2157.99     2325.54     96.28 o 
 -21   1  13     3562.94     3455.51    109.30 o 
 -19   1  13     5935.82     6150.87    126.21 o 
 -17   1  13     1222.93     1202.83     51.71 o 
 -15   1  13     5333.12     5350.05    105.44 o 
 -13   1  13       95.62       20.83     31.98 o 
 -11   1  13      363.82      304.49     44.95 o 
  -9   1  13    10564.46    10452.41    149.60 o 
  -7   1  13     9516.26     9047.16    133.66 o 
  -5   1  13     4607.08     4457.72     85.91 o 
  -3   1  13    11500.54    11279.18    147.76 o 
  -1   1  13        6.14      -40.25     31.88 o 
   1   1  13     8846.52     8625.33    131.72 o 
   3   1  13     1850.57     1905.43     63.10 o 
   5   1  13     8762.37     9296.14    165.02 o 
   7   1  13      117.38      202.16     69.03 o 
   9   1  13     4048.55     4161.01    111.75 o 
  11   1  13      640.71      712.74     87.59 o 
  13   1  13     1256.05     1330.06    171.16 o 
  15   1  13      217.72      170.06     89.37 o 
  17   1  13     1682.51     1654.50    147.37 o 
  19   1  13       66.12       54.40     98.27 o 
  21   1  13      704.22      836.93    118.42 o 
 -36   2  13      195.01      277.50    101.20 o 
 -34   2  13      408.21      367.37     96.73 o 
 -32   2  13      814.41      851.65    140.26 o 
 -30   2  13      712.26      682.64     87.22 o 
 -28   2  13     3226.25     3371.56    131.36 o 
 -26   2  13      648.61      643.70     76.79 o 
 -24   2  13     1336.29     1253.90     83.00 o 
 -22   2  13      261.92      394.59     60.69 o 
 -20   2  13     6819.36     6819.78    157.95 o 
 -18   2  13      680.86      557.75     61.89 o 
 -16   2  13     8761.34     8543.98    159.10 o 
 -14   2  13      635.72      549.23     56.64 o 
 -12   2  13    17843.19    16951.15    259.87 o 
 -10   2  13     1430.15     1278.13     60.87 o 
  -8   2  13    13558.32    13377.67    210.21 o 
  -6   2  13     5570.80     5599.06    129.69 o 
  -4   2  13    13849.87    13578.09    238.67 o 
  -2   2  13    10991.77    10779.17    200.95 o 
   0   2  13     6063.95     6153.12    115.45 o 
   2   2  13    10100.45     9242.43    153.72 o 
   4   2  13     4323.11     4143.35    123.09 o 
   6   2  13     5960.86     5928.44    124.72 o 
   8   2  13     1119.35     1306.15     85.96 o 
  10   2  13       51.68      -35.83     67.09 o 
  12   2  13      748.66      932.08     95.81 o 
  14   2  13      773.48      846.85    104.28 o 
  16   2  13      139.38      176.76     96.77 o 
  18   2  13     1901.73     1921.05    138.84 o 
  20   2  13      922.64      737.29    116.71 o 
  22   2  13      605.40      755.19    121.32 o 
 -35   3  13        5.99      -13.40    117.12 o 
 -33   3  13      129.96       83.54     80.97 o 
 -31   3  13      204.78       10.65     77.06 o 
 -29   3  13      492.23      593.02     76.66 o 
 -27   3  13      175.35       42.89     62.99 o 
 -25   3  13     1262.40     1382.23     83.94 o 
 -23   3  13     1019.60     1269.49     77.77 o 
 -21   3  13      353.31      206.15     56.91 o 
 -19   3  13       18.43       54.29     39.85 o 
 -17   3  13      485.47      540.05     68.00 o 
 -15   3  13      574.80      650.83     64.57 o 
 -13   3  13       82.93       30.21     52.51 o 
 -11   3  13     2588.09     2589.15     94.97 o 
  -9   3  13      919.92      983.43     78.35 o 
  -7   3  13     1347.68     1414.54     71.60 o 
  -5   3  13       66.12       46.72     49.10 o 
  -3   3  13       11.03      -65.94     50.88 o 
  -1   3  13      434.80      440.41     75.37 o 
   1   3  13     4820.96     4887.87    119.59 o 
   3   3  13     1260.58     1292.21     72.15 o 
   5   3  13      420.49      467.44     71.18 o 
   7   3  13       26.69      -81.63     65.61 o 
   9   3  13      186.63      177.32     87.07 o 
  11   3  13       19.44      -29.37     78.72 o 
  13   3  13      322.38      422.54    137.34 o 
  15   3  13       49.23       15.87     83.48 o 
  17   3  13      379.60      434.88    126.43 o 
  19   3  13       51.19      -89.89    116.36 o 
  21   3  13       10.54       30.52    153.26 o 
 -34   4  13       54.86       94.93    120.31 o 
 -32   4  13      256.61      -16.65    112.15 o 
 -30   4  13      463.64      496.12    106.81 o 
 -28   4  13      504.51      610.60    109.93 o 
 -26   4  13       67.12      100.85     89.04 o 
 -24   4  13     4805.84     4723.96    179.42 o 
 -22   4  13      399.84      519.66     95.51 o 
 -20   4  13     1139.93     1095.70    109.51 o 
 -18   4  13      265.49      288.49     86.48 o 
 -16   4  13     1859.19     1992.25    116.67 o 
 -14   4  13       36.91       59.49     73.04 o 
 -12   4  13     5011.15     5618.87    169.50 o 
 -10   4  13     2054.75     2264.93    112.12 o 
  -8   4  13     3990.20     3987.20    121.28 o 
  -6   4  13      107.64       -5.83     45.28 o 
  -4   4  13     5426.08     5494.36    165.01 o 
  -2   4  13     2144.95     2247.91     91.55 o 
   0   4  13     3408.90     3423.99    130.89 o 
   2   4  13     3443.87     3984.75    112.29 o 
   4   4  13     1762.56     1552.65     98.89 o 
   6   4  13       84.70      156.53     72.25 o 
   8   4  13      193.81      191.48     71.02 o 
  10   4  13     1309.56     1503.91     96.96 o 
  12   4  13     2324.59     2381.64    143.87 o 
  14   4  13      754.89      704.32    105.64 o 
  16   4  13      828.49      784.58    111.40 o 
  18   4  13      229.15      328.87    130.95 o 
 -33   5  13      254.61      216.78    165.26 o 
 -31   5  13       35.63      116.59    125.96 o 
 -29   5  13     1253.39     1236.83    129.57 o 
 -27   5  13      563.72      606.29    110.08 o 
 -25   5  13     2054.31     1910.94    133.70 o 
 -23   5  13     2250.62     2305.89    140.94 o 
 -21   5  13     2972.41     3005.36    167.75 o 
 -19   5  13     1734.80     1573.08    120.15 o 
 -17   5  13     6469.76     6467.55    259.00 o 
 -15   5  13     1477.83     1619.18    115.56 o 
 -13   5  13       42.43       -7.64     77.67 o 
 -11   5  13    10425.18    10591.42    365.14 o 
  -9   5  13     3807.86     4297.82    194.99 o 
  -7   5  13     5724.76     6163.31    219.91 o 
  -5   5  13      465.07      373.27     97.43 o 
  -3   5  13     7993.47     7957.90    251.68 o 
  -1   5  13      881.52      840.97    107.85 o 
   1   5  13     2714.81     2873.39    113.90 o 
   3   5  13        8.47       14.07     73.40 o 
   5   5  13     1335.99     1731.31    113.00 o 
   7   5  13       78.26       75.17     79.37 o 
   9   5  13     3764.70     4225.12    168.84 o 
  11   5  13        8.47      -22.56     86.84 o 
  13   5  13     2487.28     2763.47    197.55 o 
  15   5  13        1.80       47.67    113.51 o 
  17   5  13     1361.79     1505.96    162.19 o 
 -30   6  13       86.70       60.37    124.85 o 
 -28   6  13       50.67      138.21    106.42 o 
 -26   6  13        0.12       21.54     95.83 o 
 -24   6  13      785.26      987.57    156.69 o 
 -22   6  13        0.01      -56.96     88.09 o 
 -20   6  13     1550.24     1472.58    123.64 o 
 -18   6  13      514.81      402.36    102.31 o 
 -16   6  13     1013.45      850.49    128.58 o 
 -14   6  13      653.11      471.58    110.61 o 
 -12   6  13      525.05      470.14    112.41 o 
 -10   6  13       16.08      -28.36     98.68 o 
  -8   6  13     1440.52     1675.15    139.42 o 
  -6   6  13     2174.09     2171.47    146.22 o 
  -4   6  13     3606.59     3567.67    175.46 o 
  -2   6  13      244.43      125.09     88.22 o 
   0   6  13     1530.30     1795.95    130.07 o 
   2   6  13       13.00       19.78     87.17 o 
   4   6  13     1135.23     1232.41    125.95 o 
   6   6  13        6.06       75.93     79.96 o 
   8   6  13      156.80      237.97     92.44 o 
  10   6  13      386.38      420.23    133.65 o 
  12   6  13       49.58       55.70     97.19 o 
  14   6  13      735.93      697.62    136.97 o 
 -25   7  13       11.50       92.37    101.62 o 
 -23   7  13      137.14      149.34     99.39 o 
 -21   7  13       88.66      -23.49    107.64 o 
 -19   7  13      727.10      507.09    131.08 o 
 -17   7  13       28.03      159.63    114.18 o 
 -15   7  13     1470.17     1399.85    145.64 o 
 -13   7  13      280.85      348.51    289.86 o 
 -11   7  13       52.71       28.14     95.63 o 
  -9   7  13        8.65      -67.15     86.24 o 
  -7   7  13      201.12       32.46     95.30 o 
  -5   7  13      143.63      210.55    112.93 o 
  -3   7  13        5.63      -62.81     91.09 o 
  -1   7  13      627.61      668.54    128.98 o 
   1   7  13     1864.93     1706.59    133.54 o 
   3   7  13     1074.66     1307.21    188.59 o 
   5   7  13     1013.03      909.24    124.66 o 
   7   7  13        7.05       66.45    130.05 o 
   9   7  13       55.43      118.62    111.45 o 
  11   7  13      308.98      295.91    107.83 o 
 -20   8  13      843.15      801.23    145.52 o 
 -18   8  13       91.72      173.95    115.62 o 
 -16   8  13      805.86      884.41    211.47 o 
 -14   8  13      304.04      122.81    111.05 o 
 -12   8  13     1607.56     1695.13    157.74 o 
 -10   8  13      273.47      400.84    116.03 o 
  -8   8  13     1976.47     2178.29    197.34 o 
  -6   8  13      147.23      265.42    127.09 o 
  -4   8  13     2081.66     2115.45    188.55 o 
  -2   8  13     1561.39     1540.74    132.74 o 
   0   8  13      362.47      390.90    101.68 o 
   2   8  13     1724.81     1709.49    147.88 o 
   4   8  13      441.91      237.53    111.31 o 
   6   8  13      974.57      925.64    225.85 o 
 -38   0  14      107.98      -55.51    145.45 o 
 -36   0  14      968.17     1585.34    191.76 o 
 -34   0  14      108.93      161.64    133.28 o 
 -32   0  14     2632.58     2364.10    204.35 o 
 -30   0  14      427.43      468.66    101.31 o 
 -28   0  14      842.05      927.72    108.17 o 
 -26   0  14      358.42      464.60    123.05 o 
 -24   0  14     8249.52     7746.06    260.39 o 
 -22   0  14     3567.23     3726.11    209.96 o 
 -20   0  14     5379.26     5520.50    157.46 o 
 -18   0  14       25.08      -38.38     61.12 o 
 -16   0  14    10229.94     9973.59    236.88 o 
 -14   0  14    12875.56    12514.40    250.92 o 
 -12   0  14     5457.69     5190.70    146.27 o 
 -10   0  14     8146.06     8987.38    227.91 o 
  -8   0  14     8202.50     7728.19    206.93 o 
  -6   0  14      864.96      639.81     62.77 o 
  -4   0  14    18409.59    17824.45    328.98 o 
  -2   0  14     3182.84     3231.76    108.20 o 
   0   0  14    11402.06    10961.13    203.14 o 
   2   0  14     3362.79     2961.56    116.38 o 
   4   0  14     8711.23     8696.49    294.77 o 
   6   0  14     3586.38     3743.09    166.84 o 
   8   0  14    11805.44    13380.46    315.31 o 
  10   0  14    23736.14    22458.06    577.77 o 
  12   0  14     5841.84     6000.19    230.94 o 
  14   0  14     2854.06     3095.33    226.70 o 
  16   0  14     1233.55     1432.72    135.02 o 
  18   0  14     1188.23      938.72    204.35 o 
  20   0  14      477.06      408.69    204.35 o 
 -37   1  14      124.23       24.43     99.58 o 
 -35   1  14       43.48      -43.26     84.39 o 
 -33   1  14      169.19      342.79     85.63 o 
 -31   1  14       59.53      -43.06     74.40 o 
 -29   1  14       56.52      157.49     75.26 o 
 -27   1  14        4.63      -98.86     72.01 o 
 -25   1  14      123.02       44.77     74.24 o 
 -23   1  14      260.83      301.00     65.04 o 
 -21   1  14     3400.18     3257.71     93.91 o 
 -19   1  14     2151.94     2377.47     79.70 o 
 -17   1  14      863.38      987.31     52.92 o 
 -15   1  14    10091.65    10497.38    166.62 o 
 -13   1  14     7891.75     7572.79    128.55 o 
 -11   1  14     2432.35     2489.78     69.70 o 
  -9   1  14    11759.61    11948.34    167.97 o 
  -7   1  14     1162.78     1111.41     50.21 o 
  -5   1  14     2234.17     2259.07     65.83 o 
  -3   1  14     9954.20     8837.53    135.14 o 
  -1   1  14      171.30      135.04     36.86 o 
   1   1  14     9127.97     9031.60    150.44 o 
   3   1  14      930.40      940.48     53.49 o 
   5   1  14     5028.06     4764.99    114.38 o 
   7   1  14     1692.70     1764.69     78.61 o 
   9   1  14     3938.28     3809.23    118.04 o 
  11   1  14       80.50       29.96     93.78 o 
  13   1  14     1307.72     1297.97    114.17 o 
  15   1  14      177.48      231.16     95.72 o 
  17   1  14     1100.78     1054.27    117.22 o 
  19   1  14       94.95      113.11     97.99 o 
  21   1  14      558.04      796.37    141.92 o 
 -36   2  14      128.05       -1.82    102.99 o 
 -34   2  14       23.27       47.35    103.08 o 
 -32   2  14      196.50      270.74     85.42 o 
 -30   2  14       13.69       40.68     74.39 o 
 -28   2  14        4.16       21.28     71.40 o 
 -26   2  14      109.33       99.26     67.58 o 
 -24   2  14      507.10      697.83     76.21 o 
 -22   2  14     1436.99     1420.38    105.26 o 
 -20   2  14      111.75      134.88     66.52 o 
 -18   2  14        2.71       32.04     40.37 o 
 -16   2  14        5.81        4.35     52.36 o 
 -14   2  14       60.54       17.04     45.10 o 
 -12   2  14     2178.61     2054.01     81.18 o 
 -10   2  14     3752.46     4033.24    124.23 o 
  -8   2  14      552.86      506.26     58.34 o 
  -6   2  14      606.77      646.80     67.11 o 
  -4   2  14      126.51      174.34     43.03 o 
  -2   2  14      341.92      285.78     47.45 o 
   0   2  14        5.83      -61.47     40.98 o 
   2   2  14       46.97       26.85     44.95 o 
   4   2  14      884.23      809.12     58.73 o 
   6   2  14       43.27      -22.73     54.35 o 
   8   2  14     1014.41      815.57     82.47 o 
  10   2  14       30.07       40.16     69.15 o 
  12   2  14      207.93      164.85     71.72 o 
  14   2  14       30.73       -4.04    137.52 o 
  16   2  14       40.40      -29.75     94.44 o 
  18   2  14      131.72       49.65    100.59 o 
  20   2  14      141.88      277.42    109.34 o 
 -35   3  14       10.43       93.40    118.11 o 
 -33   3  14      736.52      735.39     94.28 o 
 -31   3  14      316.11      406.37     83.67 o 
 -29   3  14     1010.21      970.37     82.32 o 
 -27   3  14     1320.55     1472.08     86.67 o 
 -25   3  14       19.58       31.70     62.65 o 
 -23   3  14     3919.81     3663.25    162.93 o 
 -21   3  14     2763.81     2777.22    100.13 o 
 -19   3  14     5368.05     5572.04    132.61 o 
 -17   3  14    11733.44    10895.71    220.69 o 
 -15   3  14     2554.77     2764.82    109.17 o 
 -13   3  14     6792.24     7079.79    162.17 o 
 -11   3  14     3365.18     3387.30    118.25 o 
  -9   3  14     2938.25     2621.90    106.93 o 
  -7   3  14     7988.71     7424.45    162.84 o 
  -5   3  14     8819.93     9249.03    289.05 o 
  -3   3  14    15401.24    15577.32    349.53 o 
  -1   3  14     3757.79     4028.70    123.94 o 
   1   3  14     7426.92     7550.52    154.07 o 
   3   3  14      738.64      752.45     66.53 o 
   5   3  14     6385.52     6364.26    162.99 o 
   7   3  14      246.29      280.06     69.44 o 
   9   3  14     2441.43     2421.00    127.27 o 
  11   3  14        9.51      144.66     83.07 o 
  13   3  14     1893.50     2079.52    127.83 o 
  15   3  14      505.34      516.70    133.15 o 
  17   3  14      709.94      588.51    169.22 o 
  19   3  14      294.61      181.46    421.47 o 
 -34   4  14      321.76      219.19    123.63 o 
 -32   4  14     1145.65     1634.60    160.14 o 
 -30   4  14       18.73       34.73     98.12 o 
 -28   4  14     1250.53     1282.25    126.86 o 
 -26   4  14      498.48      403.68     99.58 o 
 -24   4  14      412.67      430.60    100.27 o 
 -22   4  14     2695.59     3114.88    170.52 o 
 -20   4  14      525.64      521.09     97.91 o 
 -18   4  14     2652.31     2936.78    140.84 o 
 -16   4  14     5444.15     5755.06    182.88 o 
 -14   4  14        1.01      -95.30     78.35 o 
 -12   4  14     4499.60     4855.45    157.31 o 
 -10   4  14      854.05      929.19     76.80 o 
  -8   4  14     1486.41     1558.22    105.10 o 
  -6   4  14      175.38       91.97     58.26 o 
  -4   4  14      925.96      861.94     72.92 o 
  -2   4  14     1128.36      999.88     75.82 o 
   0   4  14     1427.16     1526.10     81.87 o 
   2   4  14     1627.08     1576.28     91.81 o 
   4   4  14      462.68      528.76     78.34 o 
   6   4  14      608.27      491.62     79.36 o 
   8   4  14     1630.17     1935.78    133.09 o 
  10   4  14     1859.08     1825.58    121.78 o 
  12   4  14      789.34      994.57    142.87 o 
  14   4  14      180.33      168.04     96.72 o 
  16   4  14      193.00      379.96    135.46 o 
  18   4  14       36.09       35.64    146.87 o 
 -33   5  14        1.93     -135.79    150.36 o 
 -31   5  14       10.84     -145.65     97.10 o 
 -29   5  14       39.38       43.74     99.81 o 
 -27   5  14        0.81     -103.75     91.38 o 
 -25   5  14       25.21       49.11     94.10 o 
 -23   5  14        1.07       -5.70     87.58 o 
 -21   5  14       10.87      -13.22     89.41 o 
 -19   5  14     1713.23     1846.09    125.79 o 
 -17   5  14      383.87      559.66     99.55 o 
 -15   5  14     1478.64     1367.18    112.03 o 
 -13   5  14      108.21       40.99     82.05 o 
 -11   5  14     1654.37     1654.23    109.87 o 
  -9   5  14      472.83      645.36    115.16 o 
  -7   5  14      292.13       81.14     95.55 o 
  -5   5  14      130.57      112.59     98.46 o 
  -3   5  14       12.98     -133.57     89.04 o 
  -1   5  14        6.64       10.87     65.81 o 
   1   5  14        0.21      113.90     73.68 o 
   3   5  14      282.21      377.11     82.81 o 
   5   5  14        0.18       19.83     77.42 o 
   7   5  14       10.45      -27.01     81.02 o 
   9   5  14      164.62      243.93     93.12 o 
  11   5  14       74.09       53.96     95.26 o 
  13   5  14       26.56       -5.05    107.98 o 
  15   5  14      282.95      190.27    126.74 o 
 -30   6  14       97.78       21.92    127.70 o 
 -28   6  14      261.34      154.02    101.50 o 
 -26   6  14      289.99      314.25    115.21 o 
 -24   6  14      866.57      974.17    120.74 o 
 -22   6  14      406.43      416.93    173.28 o 
 -20   6  14     2898.46     3068.81    219.37 o 
 -18   6  14       17.31      -29.61     84.45 o 
 -16   6  14     3340.87     3224.01    193.33 o 
 -14   6  14      528.92      440.03    114.18 o 
 -12   6  14      408.48      510.51    122.00 o 
 -10   6  14     3609.38     3852.10    233.64 o 
  -8   6  14     5868.39     6043.32    297.06 o 
  -6   6  14      145.85       17.27     93.01 o 
  -4   6  14     2166.07     2421.63    286.31 o 
  -2   6  14        3.20      -66.24     88.19 o 
   0   6  14     2276.20     2419.37    161.26 o 
   2   6  14     1690.12     1760.82    138.56 o 
   4   6  14     2511.12     2197.59    154.45 o 
   6   6  14     1780.90     1779.73    126.10 o 
   8   6  14     1807.24     1893.56    140.98 o 
  10   6  14      673.44      649.48     96.07 o 
  12   6  14     1259.16     1356.47    192.03 o 
 -25   7  14      199.35      271.27    106.48 o 
 -23   7  14      175.44       88.03    102.06 o 
 -21   7  14     1374.00     1391.49    157.73 o 
 -19   7  14      789.35      866.61    138.75 o 
 -17   7  14     1926.86     1944.68    167.27 o 
 -15   7  14     1316.62     1502.02    252.55 o 
 -13   7  14      539.95      475.70    118.16 o 
 -11   7  14     2231.93     2178.33    163.88 o 
  -9   7  14     1830.79     1797.41    153.32 o 
  -7   7  14      695.54      768.99    122.40 o 
  -5   7  14     1150.78     1327.69    134.78 o 
  -3   7  14     3197.46     3237.26    179.43 o 
  -1   7  14      706.23      855.23    113.91 o 
   1   7  14      486.37      639.11    112.97 o 
   3   7  14      310.47      217.31    101.31 o 
   5   7  14      637.37      779.36    123.94 o 
   7   7  14      161.34      -69.92    106.94 o 
   9   7  14      395.03      440.88    125.63 o 
 -20   8  14       15.04      -41.22    123.20 o 
 -18   8  14       53.67       92.00    119.47 o 
 -16   8  14       16.27      -52.11    113.13 o 
 -14   8  14       21.89      -79.27    108.18 o 
 -12   8  14       68.35      251.42    116.55 o 
 -10   8  14      176.24       65.86    105.87 o 
  -8   8  14      316.22      332.26    112.22 o 
  -6   8  14      287.50      330.94    115.79 o 
  -4   8  14      464.37      596.87    107.81 o 
  -2   8  14       56.16      169.96    127.36 o 
   0   8  14      231.81      156.06    101.68 o 
   2   8  14      297.27      452.79    143.13 o 
   4   8  14       40.16       76.30    104.76 o 
 -37   1  15      345.37      346.53    109.78 o 
 -35   1  15       44.97     -124.57     83.04 o 
 -33   1  15      840.91      817.65     96.79 o 
 -31   1  15       70.60      -44.75     76.10 o 
 -29   1  15     1203.27     1097.22     92.04 o 
 -27   1  15      121.52       50.43     73.95 o 
 -25   1  15     1447.21     1582.05    108.08 o 
 -23   1  15     1268.35     1170.03     81.83 o 
 -21   1  15    11211.56    11200.05    182.85 o 
 -19   1  15     1388.17     1492.76    102.81 o 
 -17   1  15     6024.82     5984.32    126.09 o 
 -15   1  15     2411.59     2358.86     79.79 o 
 -13   1  15     3672.71     3161.92     86.29 o 
 -11   1  15     5499.00     5270.71    104.92 o 
  -9   1  15      924.34      868.35     49.42 o 
  -7   1  15     2354.75     2409.72     71.06 o 
  -5   1  15       41.61       21.99     38.01 o 
  -3   1  15     1451.67     1408.69     64.42 o 
  -1   1  15     1700.82     1558.02     69.51 o 
   1   1  15     2701.58     2695.57     78.87 o 
   3   1  15     1831.30     1729.57     72.00 o 
   5   1  15     3402.28     3367.50     95.21 o 
   7   1  15     3227.96     3092.24    140.41 o 
   9   1  15     2749.55     2802.63    103.01 o 
  11   1  15      393.82      543.73    131.17 o 
  13   1  15     3267.03     3331.48    160.96 o 
  15   1  15      176.65       23.47     94.34 o 
  17   1  15     1151.70     1300.34    154.47 o 
  19   1  15        1.00       29.89    101.14 o 
 -36   2  15      228.76      245.51     92.46 o 
 -34   2  15      392.71      316.38    122.32 o 
 -32   2  15      420.04      387.91     87.63 o 
 -30   2  15      765.67      597.73     95.40 o 
 -28   2  15     1924.12     1619.82     99.93 o 
 -26   2  15       90.51      130.17     68.11 o 
 -24   2  15     1555.69     1760.57     93.32 o 
 -22   2  15      393.60      363.86     67.10 o 
 -20   2  15     1785.38     2040.09     94.59 o 
 -18   2  15      274.17      280.04     55.32 o 
 -16   2  15     6441.72     6477.17    141.79 o 
 -14   2  15      499.05      413.93     90.91 o 
 -12   2  15     4871.20     5046.23    125.04 o 
 -10   2  15      450.37      564.36     52.36 o 
  -8   2  15    19672.87    20339.55    304.59 o 
  -6   2  15      200.67       32.34     33.12 o 
  -4   2  15     4006.00     3927.44    110.45 o 
  -2   2  15     1287.79     1483.94     68.54 o 
   0   2  15     6493.41     6355.02    126.74 o 
   2   2  15       62.37      -17.45     49.22 o 
   4   2  15    13541.00    12839.33    223.01 o 
   6   2  15     1324.90     1385.27     76.03 o 
   8   2  15     3616.52     3527.25    136.88 o 
  10   2  15      864.98      838.71     83.76 o 
  12   2  15      510.33      587.59     99.16 o 
  14   2  15      491.81      506.26    103.10 o 
  16   2  15      321.35      318.99    105.65 o 
  18   2  15      214.21      306.14    105.65 o 
 -35   3  15       13.40      -88.31    100.80 o 
 -33   3  15       33.59       32.86     80.68 o 
 -31   3  15        0.25      -69.02     75.09 o 
 -29   3  15       87.04       24.92     69.18 o 
 -27   3  15       13.41       25.23     67.11 o 
 -25   3  15     1925.07     2031.57    100.91 o 
 -23   3  15      119.55      112.59     62.61 o 
 -21   3  15      742.64      545.83     63.48 o 
 -19   3  15      699.60      678.02     59.24 o 
 -17   3  15      300.12      314.12     80.98 o 
 -15   3  15      202.48      203.85     66.01 o 
 -13   3  15      383.83      349.30     74.37 o 
 -11   3  15        7.71      -63.31     42.20 o 
  -9   3  15        8.68       34.97     55.92 o 
  -7   3  15      219.90      349.27     64.94 o 
  -5   3  15        9.98       46.68     58.97 o 
  -3   3  15        3.64        9.49     60.24 o 
  -1   3  15      324.34      365.11     67.41 o 
   1   3  15     4913.85     4725.02    155.64 o 
   3   3  15      255.87      214.71     72.93 o 
   5   3  15      388.35      286.63     74.97 o 
   7   3  15      739.91      656.25     92.59 o 
   9   3  15      483.82      331.86     87.59 o 
  11   3  15      142.72      149.64     87.31 o 
  13   3  15       18.20       25.54    100.59 o 
  15   3  15        9.09       94.46    239.47 o 
  17   3  15       98.17      235.84    130.72 o 
 -34   4  15      330.46      126.04    105.25 o 
 -32   4  15      714.63      930.52    116.91 o 
 -30   4  15       43.74      -86.02     95.15 o 
 -28   4  15     1519.13     1355.26    127.09 o 
 -26   4  15       61.22       62.38     92.76 o 
 -24   4  15     1793.53     1520.18    125.30 o 
 -22   4  15      195.70      300.66     91.08 o 
 -20   4  15       28.34      -51.43     83.95 o 
 -18   4  15      180.09      125.95     89.41 o 
 -16   4  15       42.87      112.79     86.28 o 
 -14   4  15     1467.35     1578.04    109.24 o 
 -12   4  15     3649.16     3453.36    120.55 o 
 -10   4  15      394.33      277.86     85.24 o 
  -8   4  15     8944.34     9458.98    215.71 o 
  -6   4  15       35.55      111.03     62.03 o 
  -4   4  15     6649.24     6064.44    153.48 o 
  -2   4  15      420.50      434.69     70.93 o 
   0   4  15     2181.89     2229.30     95.12 o 
   2   4  15       28.82       70.69     70.46 o 
   4   4  15      295.11      514.96     77.36 o 
   6   4  15     1550.08     1417.48     95.23 o 
   8   4  15     3300.43     3200.41    119.93 o 
  10   4  15       13.58        7.70     90.79 o 
  12   4  15     2347.39     2525.75    156.69 o 
  14   4  15        2.04       13.29     92.26 o 
  16   4  15      501.76      718.24    146.70 o 
 -33   5  15      473.04      382.31    167.18 o 
 -31   5  15       40.82     -108.89    141.94 o 
 -29   5  15     1592.18     1690.53    251.13 o 
 -27   5  15      108.55       60.28    100.27 o 
 -25   5  15     1080.12     1180.61    119.70 o 
 -23   5  15      342.70      299.33     95.87 o 
 -21   5  15     2040.67     2228.96    137.82 o 
 -19   5  15       39.16      154.20     88.02 o 
 -17   5  15     6279.01     6286.31    199.55 o 
 -15   5  15      564.07      527.52     95.60 o 
 -13   5  15    10895.72    10526.19    260.33 o 
 -11   5  15     1746.39     1434.44    110.67 o 
  -9   5  15     4356.67     4774.68    211.30 o 
  -7   5  15     8803.03     9314.81    312.57 o 
  -5   5  15     2539.56     2547.71    159.50 o 
  -3   5  15     5608.37     5944.88    211.99 o 
  -1   5  15     1289.48     1410.06     92.44 o 
   1   5  15      628.47      839.85     92.41 o 
   3   5  15      401.54      391.58     85.47 o 
   5   5  15     1982.91     2005.96    126.76 o 
   7   5  15      704.73      573.60     96.10 o 
   9   5  15     3389.90     3290.29    140.82 o 
  11   5  15       75.16      112.74    114.39 o 
  13   5  15     1560.07     1574.59    161.12 o 
  15   5  15       71.38       -4.11    119.71 o 
 -30   6  15       48.20       97.32    108.06 o 
 -28   6  15      193.68      249.13    109.07 o 
 -26   6  15        3.47      -52.53    105.08 o 
 -24   6  15      737.58     1052.69    123.94 o 
 -22   6  15      379.82      541.47    106.62 o 
 -20   6  15      601.72      505.11    103.86 o 
 -18   6  15       69.75       34.66     86.09 o 
 -16   6  15     1026.77     1317.01    153.89 o 
 -14   6  15        0.16     -115.28     95.72 o 
 -12   6  15     2307.68     2361.23    167.52 o 
 -10   6  15      324.12      438.62    131.98 o 
  -8   6  15     6162.04     6688.66    246.23 o 
  -6   6  15       84.02        7.01     94.12 o 
  -4   6  15      395.23      518.18    119.12 o 
  -2   6  15        0.60      -25.93     91.30 o 
   0   6  15       39.89       68.16     94.04 o 
   2   6  15      251.05       89.99    102.49 o 
   4   6  15     1629.97     1750.27    124.40 o 
   6   6  15        4.99       67.56     85.93 o 
   8   6  15     1086.12     1088.52    117.86 o 
  10   6  15      209.39      281.48     91.68 o 
  12   6  15      373.96      690.58    139.40 o 
 -25   7  15       30.22       44.39    101.86 o 
 -23   7  15       41.75       96.45    101.94 o 
 -21   7  15      320.26      490.58    131.41 o 
 -19   7  15      433.14      316.05    122.10 o 
 -17   7  15      369.67      291.92    122.94 o 
 -15   7  15      537.74      863.95    135.88 o 
 -13   7  15       38.05      111.14    105.98 o 
 -11   7  15       31.88       35.46    104.24 o 
  -9   7  15        9.67       99.15    106.76 o 
  -7   7  15       66.78      -20.20     95.01 o 
  -5   7  15        8.73       17.21     95.61 o 
  -3   7  15      102.70      245.32    100.57 o 
  -1   7  15      193.72      235.47    101.31 o 
   1   7  15      146.22       98.11     97.89 o 
   3   7  15      667.24      507.76    117.42 o 
   5   7  15      252.27      213.80    104.37 o 
   7   7  15       76.71       82.64    115.81 o 
 -18   8  15        5.03       28.27    137.83 o 
 -16   8  15      575.48      656.12    134.63 o 
 -14   8  15        0.94      102.08    116.15 o 
 -12   8  15      565.68      878.80    139.87 o 
 -10   8  15        1.86      101.63    110.36 o 
  -8   8  15      962.95      956.16    136.32 o 
  -6   8  15        0.90      168.59    127.52 o 
  -4   8  15     2162.23     2069.36    152.10 o 
  -2   8  15      383.27      328.88    104.92 o 
   0   8  15     1557.04     1357.33    137.80 o 
   2   8  15      502.98      382.73    119.26 o 
 -38   0  16      216.25       -2.25    150.36 o 
 -36   0  16      443.68      562.99    159.57 o 
 -34   0  16      115.08       27.60    316.10 o 
 -32   0  16      790.47      482.59    137.93 o 
 -30   0  16      941.64      945.63    150.64 o 
 -28   0  16     2019.02     1839.94    127.90 o 
 -26   0  16    11124.65    10801.49    289.91 o 
 -24   0  16      629.71      645.44    105.14 o 
 -22   0  16     2657.71     2544.13    135.92 o 
 -20   0  16    10822.57    10658.89    355.43 o 
 -18   0  16     1784.69     1743.34    134.56 o 
 -14   0  16      605.50      344.02     90.33 o 
 -12   0  16     4591.50     4455.07    176.63 o 
 -10   0  16     2910.46     3280.06    225.82 o 
  -8   0  16     2646.34     2707.84    110.34 o 
  -6   0  16     1032.66      951.47     76.72 o 
  -4   0  16     9502.85     8976.22    244.26 o 
  -2   0  16      567.72      596.64     72.82 o 
   0   0  16     3945.21     4017.64    120.66 o 
   2   0  16       11.70       -7.80     41.86 o 
   4   0  16       40.26       59.14     75.77 o 
   6   0  16     8350.15     8529.68    239.93 o 
   8   0  16    32762.12    32943.64    810.29 o 
  10   0  16        9.35      -72.03     96.38 o 
  12   0  16     2661.17     2521.29    165.43 o 
  14   0  16      799.06      887.65    125.47 o 
  16   0  16      922.72     1021.73    210.73 o 
  18   0  16      169.03      434.24    204.35 o 
 -37   1  16      270.43      324.55    108.49 o 
 -35   1  16        0.45       11.17     89.56 o 
 -33   1  16      238.42      222.39     88.24 o 
 -31   1  16      113.04       91.72     86.44 o 
 -29   1  16       31.49      154.48     76.62 o 
 -27   1  16     1401.24     1306.78     96.30 o 
 -25   1  16        7.86      102.70     74.25 o 
 -23   1  16      123.98       82.32     66.35 o 
 -21   1  16     4431.74     4654.89    175.44 o 
 -19   1  16      354.64      286.97     73.07 o 
 -17   1  16     4328.95     3432.35   1513.44 o 
 -15   1  16     2297.48     2164.55     79.77 o 
 -13   1  16     4317.96     4197.84    101.74 o 
 -11   1  16     4773.07     5161.73    102.01 o 
  -9   1  16     1011.83     1254.59     57.46 o 
  -7   1  16      708.29      716.27     66.68 o 
  -5   1  16     1640.66     1707.97     65.34 o 
  -3   1  16      231.10      115.78     41.09 o 
  -1   1  16     1516.78     1512.69     64.50 o 
   1   1  16      352.02      269.84     49.93 o 
   3   1  16     1893.73     1869.50     88.74 o 
   5   1  16      271.96      262.32     61.88 o 
   7   1  16       67.28        1.97     70.69 o 
   9   1  16     1268.44     1075.32    108.11 o 
  11   1  16       21.07       31.84     88.00 o 
  13   1  16        6.17       -3.68    121.05 o 
  15   1  16      299.18      295.34    137.34 o 
  17   1  16      722.58      736.70    115.25 o 
  19   1  16       30.80      -74.40    115.37 o 
 -36   2  16        1.06      -57.92     85.16 o 
 -34   2  16       50.25     -113.38     84.23 o 
 -32   2  16      101.99       66.64     81.23 o 
 -30   2  16        2.28      -50.32     76.05 o 
 -28   2  16      574.88      950.62     91.50 o 
 -26   2  16       23.90       29.20     64.81 o 
 -24   2  16       54.78       55.06     67.40 o 
 -22   2  16     1264.68     1327.44     84.32 o 
 -20   2  16      228.35      162.83     60.15 o 
 -18   2  16      414.27      543.07     66.23 o 
 -16   2  16      265.88      179.30     49.03 o 
 -14   2  16       23.58       -2.73     36.91 o 
 -12   2  16      904.41      928.57     73.81 o 
 -10   2  16     1325.98     1291.44     58.49 o 
  -8   2  16     3375.86     3523.35     97.90 o 
  -6   2  16        8.51      -36.04     32.03 o 
  -4   2  16     6019.08     5726.22    125.54 o 
  -2   2  16     1205.15     1055.84     66.67 o 
   0   2  16      837.56      853.57     71.13 o 
   2   2  16      514.51      558.56     60.13 o 
   4   2  16      239.00      338.59     61.66 o 
   6   2  16        0.23      -20.18     65.12 o 
   8   2  16       95.85       60.72     67.57 o 
  10   2  16      140.04      107.25     76.31 o 
  12   2  16      164.16      149.56     94.58 o 
  14   2  16        1.42       37.98     94.58 o 
  16   2  16       25.36       38.79     97.04 o 
  18   2  16       18.61      -66.47    103.10 o 
 -35   3  16       42.81       42.96    102.37 o 
 -33   3  16      604.09      474.31     88.78 o 
 -31   3  16      104.23       45.29     83.71 o 
 -29   3  16     2067.06     2411.03    115.60 o 
 -27   3  16      478.23      474.62     71.87 o 
 -25   3  16     5767.06     6159.71    151.53 o 
 -23   3  16    10260.81    10144.76    197.45 o 
 -21   3  16     2366.77     2401.99     96.17 o 
 -19   3  16     7286.43     7315.28    183.74 o 
 -17   3  16     2987.81     2920.80    117.71 o 
 -15   3  16      563.67      452.32     71.67 o 
 -13   3  16     2421.80     2503.41    115.25 o 
 -11   3  16      860.31      935.15     86.36 o 
  -9   3  16     9998.57     9867.94    203.87 o 
  -7   3  16     6067.39     6003.29    154.56 o 
  -5   3  16     9129.00     9156.55    196.54 o 
  -3   3  16     9058.72     9210.76    199.52 o 
  -1   3  16     6450.00     6419.72    149.93 o 
   1   3  16     5974.23     5601.53    139.64 o 
   3   3  16     3971.31     3763.35    135.95 o 
   5   3  16     1875.43     2181.25    110.02 o 
   7   3  16      704.01      718.61     98.56 o 
   9   3  16     1385.98     1227.35    111.31 o 
  11   3  16      264.23      276.70     91.98 o 
  13   3  16     1063.39     1251.12    258.63 o 
  15   3  16      171.02      340.94    132.69 o 
  17   3  16     1041.70      858.04    158.04 o 
 -34   4  16      132.61      -50.06    101.37 o 
 -32   4  16      100.49     -118.16     95.01 o 
 -30   4  16      949.62      898.25    121.09 o 
 -28   4  16     1495.75     1718.91    137.02 o 
 -26   4  16      921.63      819.38    111.91 o 
 -24   4  16     3190.40     3543.69    166.46 o 
 -22   4  16      681.03      643.85    106.32 o 
 -20   4  16      121.86      201.83     91.79 o 
 -18   4  16       19.39       35.45     82.37 o 
 -16   4  16     1425.20     1408.22     94.23 o 
 -14   4  16     2092.83     2158.56    104.71 o 
 -12   4  16     3161.08     3372.51    132.27 o 
 -10   4  16     1599.76     1594.14     91.47 o 
  -8   4  16     7661.36     7924.08    184.26 o 
  -6   4  16       61.38      149.57     65.82 o 
  -4   4  16     4932.30     4770.40    196.06 o 
  -2   4  16      250.81      180.25     76.20 o 
   0   4  16     1448.07     1399.19     94.33 o 
   2   4  16      799.94      817.76     83.73 o 
   4   4  16     2367.24     2697.28    119.35 o 
   6   4  16      145.14       93.30     73.19 o 
   8   4  16     1851.84     1994.96    102.66 o 
  10   4  16      274.99      174.78     95.26 o 
  12   4  16      875.93      751.60    114.85 o 
  14   4  16       56.78      168.16    135.24 o 
 -31   5  16        0.67     -135.03    102.27 o 
 -29   5  16       28.68       94.49    102.61 o 
 -27   5  16        0.11      -30.94    107.56 o 
 -25   5  16       57.12      -72.57     94.14 o 
 -23   5  16       81.54      -27.60     90.77 o 
 -21   5  16       60.19       11.92     92.23 o 
 -19   5  16      923.71      725.11    103.62 o 
 -17   5  16      220.21      273.86    109.89 o 
 -15   5  16       18.56     -115.02     76.68 o 
 -13   5  16      421.53      176.30    130.88 o 
 -11   5  16       18.75       87.90     82.21 o 
  -9   5  16      687.41      820.12     97.67 o 
  -7   5  16      353.79      274.17    101.68 o 
  -5   5  16       91.92     -102.28     93.70 o 
  -3   5  16     1856.00     2006.69    118.12 o 
  -1   5  16        6.35       67.96     91.91 o 
   1   5  16       82.67      157.50     77.54 o 
   3   5  16       15.07       20.29     79.73 o 
   5   5  16      168.49      168.93    111.53 o 
   7   5  16       80.68       67.17     91.04 o 
   9   5  16        4.23      -87.00     81.02 o 
  11   5  16       14.57      -46.41    114.99 o 
  13   5  16       18.46       42.78    117.13 o 
 -28   6  16      123.96      183.75    109.93 o 
 -26   6  16      907.36     1045.44    148.00 o 
 -24   6  16      206.69      252.35    106.83 o 
 -22   6  16     1163.17      955.60    121.08 o 
 -20   6  16     1024.58      928.94    126.28 o 
 -18   6  16       40.79      -15.50     89.07 o 
 -16   6  16     2183.91     2070.38    169.96 o 
 -14   6  16      155.95      306.37    113.95 o 
 -12   6  16     2095.32     2027.79    163.03 o 
 -10   6  16        4.11      -84.34     96.86 o 
  -8   6  16     1872.73     2147.72    210.23 o 
  -6   6  16      530.64      441.32    108.18 o 
  -4   6  16      178.64      124.50    102.00 o 
  -2   6  16        0.23      -60.71     89.71 o 
   0   6  16     2131.72     1826.76    147.88 o 
   2   6  16        4.00      113.33     85.35 o 
   4   6  16     2898.17     3005.35    205.54 o 
   6   6  16      588.80      620.04    109.39 o 
   8   6  16     1538.68     1619.69    134.31 o 
  10   6  16      133.91       11.60    100.69 o 
 -25   7  16      565.12      429.93    114.28 o 
 -23   7  16       52.51      -19.90    121.67 o 
 -21   7  16     1284.92     1469.33    164.89 o 
 -19   7  16       90.61      -56.18    112.01 o 
 -17   7  16     1933.27     2439.22    187.96 o 
 -15   7  16      486.06      390.43    124.72 o 
 -13   7  16     2166.86     2224.69    251.93 o 
 -11   7  16      158.23      301.88    116.93 o 
  -9   7  16     1338.56     1392.52    154.90 o 
  -7   7  16      711.68      876.43    130.11 o 
  -5   7  16     2623.46     2798.70    213.80 o 
  -3   7  16      469.57      570.11    113.97 o 
  -1   7  16      501.54      413.92    127.67 o 
   1   7  16      398.17      451.36    115.98 o 
   3   7  16      161.92      159.85    110.62 o 
   5   7  16       35.37      -33.48    212.59 o 
 -18   8  16       86.94       30.99    123.37 o 
 -16   8  16        1.01       -4.80    117.23 o 
 -14   8  16       22.15      -86.91    117.62 o 
 -12   8  16       19.28       41.41    117.62 o 
 -10   8  16       12.94      -37.42    107.83 o 
  -8   8  16      295.73      341.28    121.01 o 
  -6   8  16        6.42      171.97    204.35 o 
  -4   8  16       17.82      -33.42     96.18 o 
  -2   8  16        3.80       50.96    103.76 o 
 -37   1  17      425.60      254.28    146.55 o 
 -35   1  17       46.98      -51.52     85.21 o 
 -33   1  17      653.85      717.68     96.37 o 
 -31   1  17       16.49      -66.22     79.08 o 
 -29   1  17      549.10      551.19     88.86 o 
 -27   1  17      192.40      113.88     78.18 o 
 -25   1  17     1744.28     1738.40    106.28 o 
 -23   1  17     1749.75     1639.78     93.09 o 
 -21   1  17     6845.56     6772.26    136.90 o 
 -19   1  17       84.44       84.82     47.98 o 
 -17   1  17     6430.37     6621.41    151.53 o 
 -15   1  17      311.57      125.70     57.33 o 
 -13   1  17     6260.64     6272.53    126.02 o 
 -11   1  17        8.36       13.69     39.00 o 
  -9   1  17      635.23      692.03     52.66 o 
  -7   1  17      325.67      328.76     48.22 o 
  -5   1  17     4752.07     4730.16     94.25 o 
  -3   1  17     2543.92     2435.66     95.56 o 
  -1   1  17     4950.32     4875.29    134.31 o 
   1   1  17     1505.16     1583.75     65.19 o 
   3   1  17     2385.66     2527.09     83.93 o 
   5   1  17       10.61      -50.25     55.84 o 
   7   1  17       35.87       19.28     58.51 o 
   9   1  17     2083.12     2213.36    134.95 o 
  11   1  17     1208.68     1119.82    116.60 o 
  13   1  17     1667.74     1656.13    131.46 o 
  15   1  17      167.93      198.74    144.68 o 
  17   1  17      569.28      702.93    114.93 o 
 -36   2  17       45.81      105.98     90.24 o 
 -34   2  17      750.49      934.49    102.54 o 
 -32   2  17      172.50      340.82     89.49 o 
 -30   2  17     1690.33     1995.09    182.36 o 
 -28   2  17      564.69      761.77     88.77 o 
 -26   2  17     1851.53     1945.06     98.61 o 
 -24   2  17      776.35      968.99     80.39 o 
 -22   2  17      232.91      145.19     67.60 o 
 -20   2  17      311.24      373.37     67.66 o 
 -18   2  17     3268.29     2925.77    105.31 o 
 -16   2  17     7994.20     7835.14    173.97 o 
 -14   2  17     2483.51     2339.02     95.60 o 
 -12   2  17     9485.56     9190.04    173.88 o 
 -10   2  17     3021.35     2736.77     85.07 o 
  -8   2  17     4265.61     4098.53    110.10 o 
  -6   2  17       35.10       14.09     40.96 o 
  -4   2  17    11676.52    11230.84    196.89 o 
  -2   2  17        2.33       -9.78     53.66 o 
   0   2  17    11195.02    10808.57    184.66 o 
   2   2  17       16.95       22.22     56.43 o 
   4   2  17     2673.76     3009.90    105.03 o 
   6   2  17       65.07       84.26     86.97 o 
   8   2  17      946.91     1109.59     86.88 o 
  10   2  17        3.06     -134.10     89.50 o 
  12   2  17      839.84      941.79    115.36 o 
  14   2  17      124.31       10.83     98.27 o 
  16   2  17      896.09     1033.36    122.86 o 
 -35   3  17       17.49       27.01    103.79 o 
 -33   3  17      214.73      370.25    104.88 o 
 -31   3  17       15.78      -36.17     77.16 o 
 -29   3  17      425.34      311.19     77.91 o 
 -27   3  17       20.90      -90.13     64.73 o 
 -25   3  17       84.92      201.61     64.54 o 
 -23   3  17       38.47       80.92     60.58 o 
 -21   3  17     1055.91     1100.22     74.07 o 
 -19   3  17       68.57       33.68     73.46 o 
 -17   3  17       11.02       58.33     70.42 o 
 -15   3  17        1.79      -37.72     66.17 o 
 -13   3  17     1019.31     1174.19     95.35 o 
 -11   3  17        5.40       73.55     82.69 o 
  -9   3  17      597.93      567.33     75.05 o 
  -7   3  17     1019.19     1085.23     95.82 o 
  -5   3  17      309.81      437.60     75.31 o 
  -3   3  17       21.49      -96.13     64.09 o 
  -1   3  17     1244.94     1215.21     95.19 o 
   1   3  17      230.79      274.54     74.12 o 
   3   3  17      258.67      137.77     72.93 o 
   5   3  17      766.69      879.23     89.51 o 
   7   3  17       63.72      -10.00     72.93 o 
   9   3  17      390.63      353.22     95.26 o 
  11   3  17        4.23       73.08    290.56 o 
  13   3  17      233.94      253.67    143.68 o 
  15   3  17      203.76      128.86    207.54 o 
 -34   4  17      121.97      157.01    107.64 o 
 -32   4  17       73.17     -156.23    104.15 o 
 -30   4  17      368.56      697.90    103.10 o 
 -28   4  17      282.15      357.20     88.63 o 
 -26   4  17     1827.46     1968.91    118.85 o 
 -24   4  17      316.11      438.21    101.89 o 
 -22   4  17     1454.15     1355.46     99.18 o 
 -20   4  17     1561.93     1697.21    103.64 o 
 -18   4  17      299.07      398.87     78.71 o 
 -16   4  17      911.00     1048.40     89.66 o 
 -14   4  17      230.39      252.16     74.08 o 
 -12   4  17     5423.12     5537.86    170.37 o 
 -10   4  17      303.61      281.29     74.89 o 
  -8   4  17     2805.95     2756.67    152.42 o 
  -6   4  17      136.94      122.79     72.40 o 
  -4   4  17       88.74       54.04     69.17 o 
  -2   4  17     1348.99     1305.34     99.88 o 
   0   4  17      893.12      811.95     84.33 o 
   2   4  17      110.23      140.62     73.95 o 
   4   4  17     4157.05     4027.14    143.62 o 
   6   4  17      338.72      369.77     83.44 o 
   8   4  17     2444.52     2235.33    113.76 o 
  10   4  17      150.28      212.77     97.34 o 
  12   4  17       59.65      131.92    169.30 o 
  14   4  17        1.16      175.02    137.30 o 
 -31   5  17       23.95      150.68    119.65 o 
 -29   5  17      972.10     1059.49    129.27 o 
 -27   5  17        3.77      -46.59     98.63 o 
 -25   5  17     1399.48     1585.82    173.28 o 
 -23   5  17        0.53      -69.63     87.97 o 
 -21   5  17     2889.72     2722.25    153.23 o 
 -19   5  17        0.41       -9.25     83.83 o 
 -17   5  17     7461.87     7913.82    229.92 o 
 -15   5  17       48.03      178.14     87.55 o 
 -13   5  17     5119.35     5993.48    192.98 o 
 -11   5  17     2890.72     3165.05    148.13 o 
  -9   5  17      251.67      248.60     85.91 o 
  -7   5  17     1240.76     1527.06    137.34 o 
  -5   5  17     3334.68     3444.38    152.30 o 
  -3   5  17      106.69      110.57     79.58 o 
  -1   5  17     2117.74     2233.94    170.52 o 
   1   5  17      380.57      400.75     89.39 o 
   3   5  17     1901.58     1658.38    123.49 o 
   5   5  17     1465.65     1593.42    126.88 o 
   7   5  17      525.90      548.53    106.51 o 
   9   5  17     1635.25     1421.36    125.46 o 
  11   5  17      544.39      547.53    132.32 o 
 -28   6  17       62.30      181.99    110.61 o 
 -26   6  17       22.31       51.26    103.00 o 
 -24   6  17       56.08      159.72    102.52 o 
 -22   6  17      207.95      211.46    100.61 o 
 -20   6  17      104.49      -18.59     93.25 o 
 -18   6  17      143.72      198.20    109.68 o 
 -16   6  17     2153.48     1904.89    167.22 o 
 -14   6  17      332.33      313.80    118.66 o 
 -12   6  17     2487.96     2271.92    174.75 o 
 -10   6  17      542.03      975.90    180.35 o 
  -8   6  17       25.52       95.71    104.06 o 
  -6   6  17      170.05       91.03    105.16 o 
  -4   6  17       22.91      -93.16    114.55 o 
  -2   6  17      130.32      117.94    103.22 o 
   0   6  17      851.38      813.21    126.40 o 
   2   6  17      171.70       11.09     88.48 o 
   4   6  17     2010.74     2118.63    140.08 o 
   6   6  17       54.31      164.95    100.08 o 
   8   6  17     1324.92     1352.35    129.90 o 
 -23   7  17       94.17      105.19    104.60 o 
 -21   7  17      135.46      243.74    207.97 o 
 -19   7  17        0.44       17.72    115.22 o 
 -17   7  17      303.26      374.21    132.07 o 
 -15   7  17       72.86      -15.09    114.60 o 
 -13   7  17      288.74      170.86    122.00 o 
 -11   7  17        0.15     -110.45    104.37 o 
  -9   7  17      218.38      253.72    130.54 o 
  -7   7  17        6.55      -16.26    103.35 o 
  -5   7  17       14.11       25.77    125.81 o 
  -3   7  17       30.91       19.54    100.47 o 
  -1   7  17        2.84       40.39    144.01 o 
   1   7  17        5.10       18.02    104.76 o 
   3   7  17      814.72      979.01    141.95 o 
 -16   8  17      253.36      314.71    131.65 o 
 -14   8  17      184.22      321.19    155.48 o 
 -12   8  17      261.56      153.78    123.85 o 
 -10   8  17       81.94       62.96    121.62 o 
  -8   8  17     1226.67     1201.15    201.15 o 
  -6   8  17      209.93      324.85    138.02 o 
  -4   8  17     2191.83     2118.61    161.53 o 
 -38   0  18       55.50      -35.32    142.60 o 
 -36   0  18       15.09      -82.60    135.02 o 
 -34   0  18      833.28      719.14    185.19 o 
 -32   0  18       40.02       43.94    126.40 o 
 -30   0  18     3185.97     3264.47    211.03 o 
 -28   0  18      352.20      398.42     95.74 o 
 -26   0  18     5988.80     5865.66    250.55 o 
 -24   0  18      262.85      508.83    106.10 o 
 -22   0  18     3415.88     3791.09    169.51 o 
 -20   0  18     5240.36     4696.12    285.07 o 
 -18   0  18     2905.18     2612.61    630.47 o 
 -16   0  18      493.98      289.30    176.05 o 
 -14   0  18     4907.91     4728.62    179.41 o 
 -12   0  18     2145.79     2056.77    124.80 o 
 -10   0  18       30.57        1.60     49.77 o 
  -8   0  18      531.61      493.92    104.79 o 
  -6   0  18      132.54      170.60     72.82 o 
  -4   0  18      832.50      804.60     84.18 o 
  -2   0  18      152.51      149.47     59.29 o 
   0   0  18     3843.43     3884.77    132.40 o 
   2   0  18      144.94      173.78     84.64 o 
   4   0  18     5088.48     5265.28    190.17 o 
   6   0  18     3437.83     3380.33    186.37 o 
   8   0  18     1492.28     1481.56    139.11 o 
  10   0  18      144.34      111.22    107.25 o 
  12   0  18     8336.02     7987.28    285.43 o 
  14   0  18      945.50      581.11    210.73 o 
  16   0  18     1307.51     1143.07    242.66 o 
 -37   1  18       53.89       16.12    102.77 o 
 -35   1  18      203.16      141.70     91.06 o 
 -33   1  18        2.32      -67.35     83.87 o 
 -31   1  18      713.95      786.23    106.87 o 
 -29   1  18        4.39      -15.15     77.44 o 
 -27   1  18      126.79       86.04     75.90 o 
 -25   1  18     1696.00     2052.69    110.62 o 
 -23   1  18      156.71      171.05     78.58 o 
 -21   1  18     1333.44     1363.92     73.67 o 
 -19   1  18       60.73      101.30     54.06 o 
 -17   1  18     1585.49     1543.59     75.96 o 
 -15   1  18       36.69        3.79     45.56 o 
 -13   1  18      171.09      146.16     50.49 o 
 -11   1  18     3749.23     3673.21    117.57 o 
  -9   1  18     3118.31     3176.89     95.37 o 
  -7   1  18     4066.13     3624.26    135.49 o 
  -5   1  18     2711.65     2738.92     81.74 o 
  -3   1  18       23.38      -22.18     47.89 o 
  -1   1  18     1663.82     1665.77     72.05 o 
   1   1  18      582.57      591.94     60.63 o 
   3   1  18     1728.01     1671.91     84.34 o 
   5   1  18      128.91      107.75     59.98 o 
   7   1  18      475.60      480.92    110.34 o 
   9   1  18      155.78      150.25    197.88 o 
  11   1  18       83.90      159.56     97.99 o 
  13   1  18      424.82      320.14    104.28 o 
  15   1  18      115.37      209.99    100.10 o 
 -36   2  18       19.32     -108.16     88.96 o 
 -34   2  18      121.92      152.45     88.75 o 
 -32   2  18      457.04      264.49     86.85 o 
 -30   2  18       32.85      131.22     80.10 o 
 -28   2  18      408.22      400.22     82.87 o 
 -26   2  18      410.25      250.64     78.52 o 
 -24   2  18       16.22      -76.32     65.09 o 
 -22   2  18      861.44      858.58     78.68 o 
 -20   2  18     2170.61     2027.55     99.48 o 
 -18   2  18     1786.27     1836.56     89.91 o 
 -16   2  18      185.56      181.55     53.96 o 
 -14   2  18      685.82      629.77     67.69 o 
 -12   2  18     5604.65     5602.01    156.35 o 
 -10   2  18       26.98       45.93     53.59 o 
  -8   2  18     9070.49     8790.10    149.16 o 
  -6   2  18      151.51      157.53     45.86 o 
  -4   2  18      226.06      309.49     59.00 o 
  -2   2  18      135.92      246.16     58.21 o 
   0   2  18      116.89      148.32     57.24 o 
   2   2  18       41.06       81.07     61.71 o 
   4   2  18     1226.10     1305.26     77.48 o 
   6   2  18      187.68      142.29     71.70 o 
   8   2  18      458.09      384.74     83.85 o 
  10   2  18        0.81       20.33    111.10 o 
  12   2  18      139.94      225.20    112.49 o 
  14   2  18        0.19     -103.55    110.20 o 
 -35   3  18      107.92       10.44    101.54 o 
 -33   3  18      724.41      560.60    112.43 o 
 -31   3  18        1.57       19.15     95.87 o 
 -29   3  18      805.03      716.77     88.54 o 
 -27   3  18      149.98      104.83     67.15 o 
 -25   3  18     1864.98     1724.43     90.32 o 
 -23   3  18      209.32       61.21     77.68 o 
 -21   3  18      701.84      854.36     94.01 o 
 -19   3  18       42.87      101.19     76.96 o 
 -17   3  18     9708.87    10451.08    230.41 o 
 -15   3  18       26.61       30.84     71.60 o 
 -13   3  18    13727.84    14077.33    272.60 o 
 -11   3  18     1798.22     1857.06    142.92 o 
  -9   3  18    11474.81    11100.83    232.08 o 
  -7   3  18     2938.97     2907.75    120.66 o 
  -5   3  18     5021.04     5095.84    158.36 o 
  -3   3  18     1353.31     1391.70     95.08 o 
  -1   3  18     8562.75     8797.81    182.47 o 
   1   3  18      646.46      750.13    108.18 o 
   3   3  18     5726.49     5515.50    161.61 o 
   5   3  18      874.29      889.51     83.11 o 
   7   3  18     2355.18     2320.43    137.04 o 
   9   3  18     2355.63     2100.91    152.58 o 
  11   3  18      483.82      434.92    197.96 o 
  13   3  18      536.49      449.69    139.76 o 
 -34   4  18      347.31      183.44    105.57 o 
 -32   4  18      229.87      139.98    104.22 o 
 -30   4  18      589.86      431.32    105.66 o 
 -28   4  18      712.17      637.77     97.51 o 
 -26   4  18      295.41      266.24     85.77 o 
 -24   4  18        9.11      -22.28     81.43 o 
 -22   4  18     2819.10     3080.42    134.36 o 
 -20   4  18      373.03      440.81    105.38 o 
 -18   4  18     2814.41     3147.74    131.12 o 
 -16   4  18       46.06       43.16     73.63 o 
 -14   4  18     2797.88     3230.05    129.87 o 
 -12   4  18     6480.13     6256.31    171.94 o 
 -10   4  18      246.87      208.50     73.98 o 
  -8   4  18     6310.86     6361.81    170.13 o 
  -6   4  18       77.77      -35.29     71.61 o 
  -4   4  18     2000.39     1952.86    107.21 o 
  -2   4  18        6.16      -21.16     69.57 o 
   0   4  18      667.59      900.29    105.99 o 
   2   4  18       52.51      -96.29     70.07 o 
   4   4  18     1730.39     1922.08    112.69 o 
   6   4  18        1.31       30.51     73.14 o 
   8   4  18     1360.17     1244.09    106.60 o 
  10   4  18       37.02      -30.01     95.26 o 
  12   4  18      619.99      820.98    153.33 o 
 -31   5  18       82.49     -175.23    116.82 o 
 -29   5  18       12.96      -17.59    107.64 o 
 -27   5  18       54.56       96.78    104.85 o 
 -25   5  18      282.20      251.16    105.94 o 
 -23   5  18       30.52      -31.86    123.53 o 
 -21   5  18       11.03       -9.47     89.58 o 
 -19   5  18        8.55       14.93     93.09 o 
 -17   5  18      722.18      726.55    103.11 o 
 -15   5  18     1356.56     1400.29    118.66 o 
 -13   5  18       14.90        8.76     83.67 o 
 -11   5  18     2696.65     2634.52    142.24 o 
  -9   5  18      120.83      -28.09     82.07 o 
  -7   5  18      344.73      290.37     75.95 o 
  -5   5  18      164.16      233.83     84.05 o 
  -3   5  18        1.58     -105.03     89.02 o 
  -1   5  18        0.13      105.63    105.08 o 
   1   5  18      137.25      139.58     85.32 o 
   3   5  18      397.36      357.74    166.79 o 
   5   5  18        5.84       48.14     90.16 o 
   7   5  18      249.84      348.91    103.59 o 
   9   5  18       52.78      241.50    103.29 o 
 -28   6  18       83.16      183.61    170.52 o 
 -26   6  18      990.76      774.53    122.57 o 
 -24   6  18       18.77       41.52    101.52 o 
 -22   6  18      907.21     1180.66    126.44 o 
 -20   6  18      554.35      492.98    110.18 o 
 -18   6  18      572.19      786.16    129.04 o 
 -16   6  18     1723.40     1834.82    135.80 o 
 -14   6  18      101.26      212.54    116.42 o 
 -12   6  18     1715.74     1764.27    163.44 o 
 -10   6  18     1092.87     1041.44    137.67 o 
  -8   6  18       16.68      121.36    109.32 o 
  -6   6  18       51.05        9.50    104.96 o 
  -4   6  18     2712.00     2719.55    367.19 o 
  -2   6  18       54.99      170.95    103.22 o 
   0   6  18      355.28      465.63     99.07 o 
   2   6  18        6.15       58.73     94.10 o 
   4   6  18      849.17      956.92    119.39 o 
   6   6  18        6.18       35.00     99.04 o 
 -23   7  18        5.09      132.93    103.19 o 
 -21   7  18      445.86      363.66    139.61 o 
 -19   7  18        2.38     -105.25    114.18 o 
 -17   7  18     1350.79     1247.82    218.86 o 
 -15   7  18       19.19     -138.91    231.42 o 
 -13   7  18     1688.27     1673.95    169.96 o 
 -11   7  18        0.78       34.62    115.09 o 
  -9   7  18     1298.14     1667.38    164.39 o 
  -7   7  18       13.98      -87.89    123.62 o 
  -5   7  18     1083.68     1197.50    177.87 o 
  -3   7  18       43.11      327.73    116.73 o 
  -1   7  18      380.44      482.10    123.94 o 
   1   7  18      261.24      332.44    120.76 o 
 -37   1  19       93.91      -31.20    104.25 o 
 -35   1  19      183.18       86.29     91.22 o 
 -33   1  19      467.32      372.02     91.95 o 
 -31   1  19      100.12      119.45     86.16 o 
 -29   1  19      694.49      620.27     89.98 o 
 -27   1  19       72.85       46.15     77.40 o 
 -25   1  19      855.47      857.04     89.35 o 
 -23   1  19     2170.06     2410.95    117.88 o 
 -21   1  19     3696.32     4030.35    111.37 o 
 -19   1  19      794.64      922.46     68.13 o 
 -17   1  19     8122.14     8582.31    159.90 o 
 -15   1  19       50.80       86.78     53.91 o 
 -13   1  19     3099.28     3191.62    105.13 o 
 -11   1  19       17.58       91.01     47.73 o 
  -9   1  19     2017.51     2085.70     87.40 o 
  -7   1  19      141.18       94.61     63.24 o 
  -5   1  19     5405.11     5085.80    119.94 o 
  -3   1  19       22.78      -57.05     49.35 o 
  -1   1  19     3270.81     3370.74    130.03 o 
   1   1  19      359.53      288.64     51.59 o 
   3   1  19      656.40      824.76     75.18 o 
   5   1  19      497.29      416.80     85.10 o 
   7   1  19      820.67     1037.32    139.14 o 
   9   1  19        2.77      -10.21     94.29 o 
  11   1  19     1136.29     1183.72    125.25 o 
  13   1  19      477.55      310.82    105.16 o 
  15   1  19      189.51       21.15    103.29 o 
 -36   2  19        0.16      -69.93     90.37 o 
 -34   2  19      501.13      450.57     98.12 o 
 -32   2  19       38.47        8.32     91.76 o 
 -30   2  19      987.74      924.28    134.24 o 
 -28   2  19       78.73      121.19     79.04 o 
 -26   2  19     2912.47     3126.06    130.56 o 
 -24   2  19     1100.57      903.80     80.04 o 
 -22   2  19     1228.11     1381.21     89.67 o 
 -20   2  19     2109.24     2206.11     99.70 o 
 -18   2  19      420.03      608.89     74.23 o 
 -16   2  19      920.53     1002.60     77.35 o 
 -14   2  19     1115.86     1131.25     77.24 o 
 -12   2  19      132.06      105.37     61.67 o 
 -10   2  19     4486.20     4631.61    125.38 o 
  -8   2  19     1894.36     2152.68     75.15 o 
  -6   2  19     4748.79     4749.79    107.45 o 
  -4   2  19    10424.63    10481.73    195.80 o 
  -2   2  19     2657.91     2719.36     95.29 o 
   0   2  19     4046.92     4397.31    119.13 o 
   2   2  19      260.15      320.42     62.14 o 
   4   2  19     1323.84     1402.05     79.92 o 
   6   2  19      708.58      786.82     93.95 o 
   8   2  19     2314.49     2716.52    147.19 o 
  10   2  19       19.40      -14.48     97.42 o 
  12   2  19      803.21      740.41    115.36 o 
  14   2  19       49.48      -10.86    100.59 o 
 -35   3  19       23.71      -60.84    118.90 o 
 -33   3  19        8.09      -68.44     97.34 o 
 -31   3  19       19.31       58.41     96.10 o 
 -29   3  19       74.33      -54.16     98.62 o 
 -27   3  19      317.93      279.01     84.97 o 
 -25   3  19      137.79       79.11     80.71 o 
 -23   3  19      377.92      318.35     83.19 o 
 -21   3  19     3648.14     3992.99    148.81 o 
 -19   3  19       13.10       84.44     76.17 o 
 -17   3  19        6.53      139.61     76.37 o 
 -15   3  19       44.81      175.41     78.51 o 
 -13   3  19      721.11      850.41     89.30 o 
 -11   3  19      310.64      369.85     81.58 o 
  -9   3  19     2102.48     1986.99    109.24 o 
  -7   3  19      158.67      176.20     75.23 o 
  -5   3  19      795.51      737.05     86.76 o 
  -3   3  19       72.16       63.21     70.18 o 
  -1   3  19      341.09      322.33     78.33 o 
   1   3  19       65.50       74.27     95.55 o 
   3   3  19      245.52      265.94     82.22 o 
   5   3  19      191.09      209.66     75.28 o 
   7   3  19       17.85      137.82     89.44 o 
   9   3  19      162.85      229.89    188.38 o 
  11   3  19        7.96       63.86    130.95 o 
  13   3  19      217.47      416.98    144.28 o 
 -34   4  19      149.55       54.85    136.41 o 
 -32   4  19        5.29     -138.49     92.33 o 
 -30   4  19      412.94      168.35    102.11 o 
 -28   4  19       93.54       52.62     87.87 o 
 -26   4  19      108.99      158.52     87.57 o 
 -24   4  19      387.76      391.33     88.92 o 
 -22   4  19     1427.11     1320.43    194.91 o 
 -20   4  19       24.59       42.23     74.32 o 
 -18   4  19        6.49     -106.14     71.30 o 
 -16   4  19      108.86       54.55     73.79 o 
 -14   4  19      133.39      231.24     76.31 o 
 -12   4  19      283.63      213.39     74.40 o 
 -10   4  19     1748.00     1910.04    108.94 o 
  -8   4  19      310.51      264.94     75.96 o 
  -6   4  19     1058.09     1041.78     90.62 o 
  -4   4  19       37.91       63.30     73.29 o 
  -2   4  19      179.50      230.44     77.14 o 
   0   4  19     1095.55     1132.58     96.32 o 
   2   4  19      220.97      302.94     82.52 o 
   4   4  19     2811.78     2809.49    131.79 o 
   6   4  19      435.19      413.95     83.11 o 
   8   4  19      111.56        9.23     93.99 o 
  10   4  19       50.58      -96.70    106.52 o 
 -31   5  19        7.01      117.10    111.70 o 
 -29   5  19      305.00       37.40    107.20 o 
 -27   5  19      177.05      107.84    106.16 o 
 -25   5  19     1273.96     1281.97    131.02 o 
 -23   5  19      356.53      191.75    173.28 o 
 -21   5  19     1044.36     1245.60    141.94 o 
 -19   5  19       12.57      -99.12     87.82 o 
 -17   5  19     1765.57     1946.92    135.94 o 
 -15   5  19     1047.53     1022.22    116.14 o 
 -13   5  19     2128.46     1867.25    130.61 o 
 -11   5  19       14.25      128.35     87.79 o 
  -9   5  19     7543.83     7617.22    250.85 o 
  -7   5  19      546.17      691.16     85.72 o 
  -5   5  19     1722.13     1960.78    109.77 o 
  -3   5  19     1109.23     1125.97     98.06 o 
  -1   5  19     1198.40     1067.75     98.55 o 
   1   5  19      835.94      760.71     95.29 o 
   3   5  19      912.79      909.47    101.56 o 
   5   5  19      162.33      -18.13     86.11 o 
   7   5  19      656.59      849.09    128.99 o 
 -28   6  19        1.44     -121.71    158.54 o 
 -26   6  19        9.31       11.94    101.98 o 
 -24   6  19       73.57      129.91    101.08 o 
 -22   6  19      120.82        2.98     96.17 o 
 -20   6  19      176.58      135.41    102.81 o 
 -18   6  19      355.47      595.00    107.23 o 
 -16   6  19      865.31      840.63    113.73 o 
 -14   6  19      133.60      156.59    143.77 o 
 -12   6  19      406.28      596.22    131.80 o 
 -10   6  19      229.29       19.94    104.41 o 
  -8   6  19      261.23      296.83    118.66 o 
  -6   6  19        2.34      -31.26    194.77 o 
  -4   6  19     1272.00     1361.08    187.93 o 
  -2   6  19       23.50      -16.59     98.44 o 
   0   6  19      128.76      124.89     95.83 o 
   2   6  19       21.27      -58.86     92.29 o 
   4   6  19      164.40      242.76    104.77 o 
 -21   7  19      217.88      367.36    138.65 o 
 -19   7  19       97.38      252.91    128.58 o 
 -17   7  19      370.29      628.25    171.01 o 
 -15   7  19        4.21        9.69    116.42 o 
 -13   7  19      816.12      585.58    139.75 o 
 -11   7  19       24.98      -34.25    116.56 o 
  -9   7  19      327.80      379.12    126.14 o 
  -7   7  19       21.59       50.27    130.91 o 
  -5   7  19      130.24      288.66    115.74 o 
  -3   7  19       87.91        3.52    109.50 o 
  -1   7  19      245.71      256.38    120.48 o 
 -36   0  20       25.52      -56.85    136.52 o 
 -34   0  20     1079.33     1270.37    177.87 o 
 -32   0  20        9.37      -57.04    130.42 o 
 -30   0  20     1050.61      815.04    110.56 o 
 -28   0  20       96.79      212.44     96.53 o 
 -26   0  20     1372.24     1327.51    119.68 o 
 -24   0  20     1709.78     2115.62    133.86 o 
 -22   0  20    10398.33    10620.75    288.15 o 
 -20   0  20      750.85      823.00    107.75 o 
 -18   0  20     3088.31     2954.97    155.20 o 
 -16   0  20      147.63       41.17     88.22 o 
 -14   0  20     2845.53     3156.51    134.69 o 
 -12   0  20      125.37      283.65     79.73 o 
 -10   0  20      889.76      967.72     92.38 o 
  -8   0  20     3310.51     3613.55    144.23 o 
  -6   0  20      581.21      787.39     95.86 o 
  -4   0  20     3394.74     3682.50    146.12 o 
  -2   0  20     3574.96     3385.54    127.82 o 
   0   0  20     2447.46     2512.39    137.64 o 
   2   0  20     1550.72     1671.86    121.82 o 
   4   0  20      781.20      927.75    123.62 o 
   6   0  20      559.77      481.77    119.09 o 
   8   0  20      439.24      602.35    125.47 o 
  10   0  20        8.10      153.39    110.01 o 
  12   0  20     8339.49     7924.83    440.62 o 
 -37   1  20      202.26      209.85    185.52 o 
 -35   1  20      351.96      253.33     92.12 o 
 -33   1  20       68.02       49.09     88.05 o 
 -31   1  20      252.74      113.17     86.77 o 
 -29   1  20      114.61       42.74     80.41 o 
 -27   1  20       35.83      -16.03     75.86 o 
 -25   1  20      222.53      283.74     79.70 o 
 -23   1  20        5.41      -20.81     73.93 o 
 -21   1  20      870.91      723.01     70.96 o 
 -19   1  20      467.22      307.53     61.85 o 
 -17   1  20      633.52      726.79     66.26 o 
 -15   1  20      512.82      516.69     62.04 o 
 -13   1  20     1156.10     1115.45     70.66 o 
 -11   1  20      708.78      834.64     68.19 o 
  -9   1  20     1312.05     1215.12     71.21 o 
  -7   1  20     2463.94     2548.26     83.09 o 
  -5   1  20     1190.25     1034.89     70.14 o 
  -3   1  20       75.39      139.01     52.81 o 
  -1   1  20     1688.03     1667.70     69.79 o 
   1   1  20       11.38      -15.76     53.49 o 
   3   1  20      738.40      872.77     78.12 o 
   5   1  20      114.64       -3.61     85.67 o 
   7   1  20     1184.07     1312.26    122.86 o 
   9   1  20      181.87      108.72    100.59 o 
  11   1  20      475.83      433.72    110.22 o 
  13   1  20      135.85      144.99    105.52 o 
 -36   2  20        0.33      -36.47     92.50 o 
 -34   2  20       84.93       60.86     88.92 o 
 -32   2  20       48.96      -72.80     84.68 o 
 -30   2  20      108.58      169.34     85.57 o 
 -28   2  20        6.94       35.08     77.71 o 
 -26   2  20        3.22       -7.94     75.79 o 
 -24   2  20      305.11      278.81     72.28 o 
 -22   2  20      278.02      124.10     67.95 o 
 -20   2  20     1202.12     1297.35     86.56 o 
 -18   2  20      764.63      735.89     79.94 o 
 -16   2  20      242.12      171.97     66.59 o 
 -14   2  20       20.83       24.73     62.17 o 
 -12   2  20     1678.91     1528.58     74.19 o 
 -10   2  20     1454.49     1528.48     81.26 o 
  -8   2  20      108.32      137.27     49.96 o 
  -6   2  20     1303.06     1506.73    111.33 o 
  -4   2  20      146.03      247.46     63.05 o 
  -2   2  20       68.64       -4.86     56.76 o 
   0   2  20      252.91      265.05     65.66 o 
   2   2  20      147.75      165.12     61.61 o 
   4   2  20      164.47       94.69     70.92 o 
   6   2  20        0.79       -1.90     79.65 o 
   8   2  20       83.42       28.44     94.00 o 
  10   2  20       99.04      293.15    103.10 o 
  12   2  20        3.84       86.05    100.59 o 
 -35   3  20       70.09     -112.50    102.42 o 
 -33   3  20      241.35      248.25    108.47 o 
 -31   3  20      335.81      402.86    107.41 o 
 -29   3  20      328.80      252.73    101.76 o 
 -27   3  20      930.15      947.32    100.68 o 
 -25   3  20      689.46      699.05     95.29 o 
 -23   3  20      156.38      127.87     80.84 o 
 -21   3  20     3708.28     3380.53    139.16 o 
 -19   3  20      617.62      713.48     90.63 o 
 -17   3  20     6157.97     5777.51    169.60 o 
 -15   3  20        4.61      100.22     76.68 o 
 -13   3  20     6622.20     6293.55    175.56 o 
 -11   3  20       13.65       79.84     82.06 o 
  -9   3  20     3106.07     2908.61    124.91 o 
  -7   3  20        3.16       24.11     73.64 o 
  -5   3  20     3346.52     3215.43    130.13 o 
  -3   3  20      200.49      201.22     66.73 o 
  -1   3  20     3727.48     3724.48    203.86 o 
   1   3  20        1.85      -84.46     77.12 o 
   3   3  20     3362.23     3304.67    138.75 o 
   5   3  20      194.31      260.28     76.68 o 
   7   3  20     1968.56     1814.30    172.92 o 
   9   3  20       42.54      259.51    130.02 o 
  11   3  20      440.61      525.31    296.94 o 
 -32   4  20        2.85       33.07    102.74 o 
 -30   4  20      367.27      243.62    111.25 o 
 -28   4  20        7.08       -4.61     88.77 o 
 -26   4  20     1212.56     1080.20    107.12 o 
 -24   4  20       11.97       71.63     83.92 o 
 -22   4  20      994.77     1044.59    100.06 o 
 -20   4  20      309.19      149.05    103.87 o 
 -18   4  20     1104.05     1056.43    105.00 o 
 -16   4  20      316.31      232.20     77.33 o 
 -14   4  20     1075.20     1336.87    103.67 o 
 -12   4  20      127.13      262.37     77.32 o 
 -10   4  20     1807.71     1920.90    109.02 o 
  -8   4  20     2249.29     2462.92    120.74 o 
  -6   4  20      882.44      698.50    109.59 o 
  -4   4  20      311.40      202.96     89.44 o 
  -2   4  20      360.14      302.40     79.60 o 
   0   4  20      244.90      193.34     82.37 o 
   2   4  20      253.84      227.99     84.96 o 
   4   4  20      564.17      601.52     94.95 o 
   6   4  20       33.45       95.96     76.99 o 
   8   4  20      511.75      606.22    111.30 o 
 -29   5  20        0.29       25.27    106.76 o 
 -27   5  20       13.16      -41.76    103.77 o 
 -25   5  20      205.55      244.63    107.23 o 
 -23   5  20       30.93       57.03    100.11 o 
 -21   5  20      419.15      348.01    107.23 o 
 -19   5  20        3.17       28.32    108.88 o 
 -17   5  20      170.93      169.74     98.98 o 
 -15   5  20      343.11      407.83    101.53 o 
 -13   5  20     1614.77     1705.73    131.30 o 
 -11   5  20       81.45      -17.20     74.84 o 
  -9   5  20       29.82      -76.24     72.51 o 
  -7   5  20      143.16      115.30     80.56 o 
  -5   5  20      210.10      537.95     96.59 o 
  -3   5  20       33.56      -76.28     78.45 o 
  -1   5  20       46.12      103.98    124.34 o 
   1   5  20       84.32       32.09     83.65 o 
   3   5  20       28.88      -81.87     84.41 o 
   5   5  20        0.12     -115.69     85.16 o 
   7   5  20       13.38      121.04     85.70 o 
 -26   6  20      514.06      703.02    123.51 o 
 -24   6  20       11.64       96.03    106.83 o 
 -22   6  20      719.73     1036.79    127.61 o 
 -20   6  20       24.21      215.45    118.90 o 
 -18   6  20      955.87     1136.38    126.25 o 
 -16   6  20      249.42     -139.47     97.12 o 
 -14   6  20      557.93      737.90    115.12 o 
 -12   6  20      155.37      247.68    125.63 o 
 -10   6  20       19.46       -4.00    108.51 o 
  -8   6  20      527.51      742.31    138.85 o 
  -6   6  20      841.82      901.50    171.80 o 
  -4   6  20       33.91       -9.37    104.01 o 
  -2   6  20      542.44      420.72    101.78 o 
   0   6  20      282.37      149.55    153.93 o 
   2   6  20      519.80      586.45    126.58 o 
 -19   7  20       41.00      254.21    130.04 o 
 -17   7  20      980.64     1135.72    162.13 o 
 -15   7  20      281.24      222.34    127.28 o 
 -13   7  20     1087.27     1286.79    259.65 o 
 -11   7  20      160.39      171.32    122.10 o 
  -9   7  20     1000.57      926.38    177.93 o 
  -7   7  20      697.20      879.23    312.91 o 
  -5   7  20      263.94      182.49    116.53 o 
 -35   1  21      272.97      440.35    104.65 o 
 -33   1  21      175.66      116.45     88.00 o 
 -31   1  21      483.02      566.19     94.62 o 
 -29   1  21      343.68      388.57     89.25 o 
 -27   1  21      564.60      546.09     88.72 o 
 -25   1  21      343.16      368.43     83.36 o 
 -23   1  21        6.43      -42.25     71.54 o 
 -21   1  21     2143.90     1957.58     88.43 o 
 -19   1  21     5093.30     4854.13    122.88 o 
 -17   1  21     1758.07     1821.41     84.60 o 
 -15   1  21     1878.85     1839.47     84.13 o 
 -13   1  21     2319.22     2105.46     87.55 o 
 -11   1  21      511.36      578.54     63.54 o 
  -9   1  21     5185.71     4869.55    131.67 o 
  -7   1  21        2.05      -75.36     50.24 o 
  -5   1  21      526.72      579.33     64.05 o 
  -3   1  21       22.93       13.33     59.08 o 
  -1   1  21      439.46      449.21     65.77 o 
   1   1  21      435.12      412.64     65.36 o 
   3   1  21     1234.35     1304.73    105.47 o 
   5   1  21       67.90      115.87     96.45 o 
   7   1  21     1760.30     1654.15    132.73 o 
   9   1  21      124.95      340.95    106.41 o 
  11   1  21      234.65      125.20    122.51 o 
 -36   2  21       10.19      -64.85     92.57 o 
 -34   2  21      324.07      331.50     97.31 o 
 -32   2  21      229.27       83.06     87.27 o 
 -30   2  21      731.77      920.42    102.11 o 
 -28   2  21      177.62       82.17     94.59 o 
 -26   2  21     2397.92     2376.50    118.94 o 
 -24   2  21       11.94       23.58     72.94 o 
 -22   2  21     1922.10     1836.54     98.14 o 
 -20   2  21      179.05      113.24     66.39 o 
 -18   2  21      200.74      302.08     69.49 o 
 -16   2  21      210.79      180.05     69.31 o 
 -14   2  21     5610.73     5502.86    143.50 o 
 -12   2  21     1316.28     1420.58     73.20 o 
 -10   2  21     3119.04     3241.05    122.84 o 
  -8   2  21     4933.05     5034.23    159.72 o 
  -6   2  21     5708.09     5150.11    175.15 o 
  -4   2  21      316.30      413.61     82.22 o 
  -2   2  21      807.75      774.22     68.78 o 
   0   2  21      710.30      704.58     74.54 o 
   2   2  21     1115.70     1177.56     89.01 o 
   4   2  21      905.63      811.63     97.43 o 
   6   2  21     1203.30     1125.46    162.92 o 
   8   2  21     1374.94     1356.74    151.33 o 
  10   2  21      472.80      399.40    110.48 o 
 -33   3  21       17.50       74.02    173.45 o 
 -31   3  21       42.17     -124.13    128.12 o 
 -29   3  21       24.50       44.91     98.06 o 
 -27   3  21       12.31      109.96     96.18 o 
 -25   3  21      443.49      494.94     90.18 o 
 -23   3  21      448.56      742.61    100.44 o 
 -21   3  21      148.80      152.27     82.41 o 
 -19   3  21     1261.28     1400.89    104.56 o 
 -17   3  21      453.47      450.37     96.12 o 
 -15   3  21       27.90      -14.36     74.81 o 
 -13   3  21       83.80      164.95     78.19 o 
 -11   3  21        2.33      -79.60     74.26 o 
  -9   3  21     1066.51      945.34     92.10 o 
  -7   3  21        1.85        7.26     70.81 o 
  -5   3  21       43.76      -33.74     72.79 o 
  -3   3  21        1.87       -9.23     70.80 o 
  -1   3  21        4.57       -3.48     76.26 o 
   1   3  21      250.30      198.45     83.30 o 
   3   3  21      345.90      344.87     80.16 o 
   5   3  21        8.02     -143.18     95.45 o 
   7   3  21        1.69     -174.39    123.62 o 
   9   3  21      244.12      487.83    204.35 o 
 -32   4  21       92.22      -96.84    100.64 o 
 -30   4  21      533.42      651.73    116.27 o 
 -28   4  21        0.09       49.83     90.32 o 
 -26   4  21      496.16      501.77     95.25 o 
 -24   4  21       13.32      -14.15     83.01 o 
 -22   4  21     1105.13     1169.27    105.06 o 
 -20   4  21       22.53      -34.11     78.32 o 
 -18   4  21      359.19      459.80     88.18 o 
 -16   4  21      512.19      561.97     85.33 o 
 -14   4  21      163.59      253.64     79.18 o 
 -12   4  21       33.92       58.40     75.42 o 
 -10   4  21      127.13      -80.53     72.08 o 
  -8   4  21      119.82      314.96     82.69 o 
  -6   4  21      451.92      292.54     85.38 o 
  -4   4  21      181.71      214.21     83.95 o 
  -2   4  21      375.77      386.65     87.85 o 
   0   4  21       60.67       35.51     77.99 o 
   2   4  21      811.33      756.60     98.16 o 
   4   4  21      489.81      323.41     83.64 o 
   6   4  21        6.03      158.96     81.69 o 
 -29   5  21      264.86      134.43    114.81 o 
 -27   5  21      406.30      307.62    114.28 o 
 -25   5  21      398.52      256.87    105.05 o 
 -23   5  21      201.04      226.36    108.76 o 
 -21   5  21      309.45      279.17    104.66 o 
 -19   5  21      242.43      260.92    105.82 o 
 -17   5  21     1578.02     1763.13    170.70 o 
 -15   5  21     1035.90     1067.52    119.45 o 
 -13   5  21     2633.45     2621.19    129.01 o 
 -11   5  21     1235.31     1253.36    105.33 o 
  -9   5  21      331.19      472.33     97.68 o 
  -7   5  21       79.87       45.03     89.09 o 
  -5   5  21      197.26      194.14     97.10 o 
  -3   5  21       16.24      -82.40     81.16 o 
  -1   5  21     1711.77     1918.08    121.33 o 
   1   5  21      118.69      124.96     86.72 o 
   3   5  21     1263.10     1214.49    168.70 o 
   5   5  21        2.60       52.94     95.24 o 
 -24   6  21        2.34      127.97    112.83 o 
 -22   6  21       51.00      106.49    105.94 o 
 -20   6  21       10.68       -5.72    105.13 o 
 -18   6  21      134.37       64.26    106.00 o 
 -16   6  21       16.54     -143.24     95.49 o 
 -14   6  21      148.55       55.43    112.78 o 
 -12   6  21      624.47      445.37    148.40 o 
 -10   6  21        8.52        8.06    123.82 o 
  -8   6  21      167.27      323.39    150.01 o 
  -6   6  21      267.51      238.37    156.45 o 
  -4   6  21      134.85      118.36     92.87 o 
  -2   6  21       55.58       16.45     95.26 o 
   0   6  21       68.06      122.66     99.52 o 
 -17   7  21      146.20       93.44    134.18 o 
 -15   7  21      134.86       35.15    123.20 o 
 -13   7  21      413.48      579.77    141.74 o 
 -11   7  21       22.94      -39.84    140.90 o 
  -9   7  21      313.53      372.48    162.55 o 
 -36   0  22       20.53      175.42    268.21 o 
 -34   0  22      163.48       27.14    153.26 o 
 -32   0  22       72.97      -88.25    133.28 o 
 -30   0  22     1997.54     2120.40    284.17 o 
 -28   0  22        2.40       40.30     94.12 o 
 -26   0  22     7112.15     7340.21    235.26 o 
 -24   0  22       28.37        8.02     93.53 o 
 -22   0  22     1275.91     1275.80    124.60 o 
 -20   0  22       13.62     -118.97     91.65 o 
 -18   0  22     3225.41     3674.92    172.05 o 
 -16   0  22       13.99       -2.39     91.58 o 
 -14   0  22     1485.62     1357.03    119.87 o 
 -12   0  22      182.99      145.88    132.69 o 
 -10   0  22     2764.82     2699.32    148.05 o 
  -8   0  22     4773.09     4820.54    302.72 o 
  -6   0  22     5030.85     5372.11    195.25 o 
  -4   0  22     2265.02     2079.40    128.12 o 
  -2   0  22     4639.31     4731.47    184.36 o 
   0   0  22     1075.46     1087.39    113.51 o 
   2   0  22      256.34      150.07    108.37 o 
   4   0  22      358.47      338.45    119.09 o 
   6   0  22      409.75      550.83    126.19 o 
   8   0  22     1971.89     1053.66    217.12 o 
  10   0  22     4822.41     3767.65    332.06 o 
 -35   1  22      254.18      435.94     96.37 o 
 -33   1  22        0.21     -124.95     83.30 o 
 -31   1  22      425.88      376.75     92.39 o 
 -29   1  22      187.07      298.60     84.63 o 
 -27   1  22      366.88      404.60     86.92 o 
 -25   1  22      153.13      260.70     80.88 o 
 -23   1  22      171.31      121.92     75.84 o 
 -21   1  22     2652.90     2826.59    102.27 o 
 -19   1  22      398.86      465.26     67.38 o 
 -17   1  22       25.72      -50.86     66.16 o 
 -15   1  22      361.56      292.06     62.35 o 
 -13   1  22       22.17      113.99     62.40 o 
 -11   1  22      577.15      619.87     65.54 o 
  -9   1  22      267.63      401.54     57.41 o 
  -7   1  22     2142.51     2275.19     89.20 o 
  -5   1  22     8414.63     8320.56    150.82 o 
  -3   1  22     1144.18     1123.14     73.17 o 
  -1   1  22     3118.07     3369.56    104.15 o 
   1   1  22      101.32       87.34     71.48 o 
   3   1  22      169.09      265.86     95.72 o 
   5   1  22       59.85       86.58     96.89 o 
   7   1  22      140.15      353.00    106.41 o 
   9   1  22       88.80      334.19    127.44 o 
 -34   2  22       43.31     -131.63     87.75 o 
 -32   2  22       12.09      -55.92     86.22 o 
 -30   2  22       38.99       -3.71     85.20 o 
 -28   2  22       25.69       67.32     80.67 o 
 -26   2  22        1.71      -79.70     77.15 o 
 -24   2  22      514.96      423.47     83.94 o 
 -22   2  22      257.80      176.25     70.09 o 
 -20   2  22     1159.92     1070.27     84.67 o 
 -18   2  22     1521.23     1729.00    125.90 o 
 -16   2  22      556.58      505.53     72.64 o 
 -14   2  22     1738.18     1844.14     80.95 o 
 -12   2  22      651.64      631.07     70.18 o 
 -10   2  22      107.29       45.32     58.46 o 
  -8   2  22       98.54      -32.17     71.66 o 
  -6   2  22      577.47      641.20     94.77 o 
  -4   2  22      405.23      390.80     63.61 o 
  -2   2  22       36.50      -24.92     63.21 o 
   0   2  22      127.75       42.20     65.59 o 
   2   2  22       92.72      -34.88     67.38 o 
   4   2  22        3.94       14.60     90.09 o 
   6   2  22       52.87      130.75     99.12 o 
   8   2  22       68.99      239.26    135.24 o 
 -33   3  22       14.30     -161.76    107.84 o 
 -31   3  22      657.62      559.94    117.21 o 
 -29   3  22        3.08     -168.67    112.45 o 
 -27   3  22      568.05      749.31    113.26 o 
 -25   3  22        9.23       49.81     82.79 o 
 -23   3  22     1320.88     1630.12    115.15 o 
 -21   3  22     1801.77     1786.45    117.21 o 
 -19   3  22      401.64      534.99     89.89 o 
 -17   3  22     4615.95     5149.42    195.16 o 
 -15   3  22      547.43      582.40    148.28 o 
 -13   3  22     4365.69     4602.60    160.12 o 
 -11   3  22      400.75      393.34     83.01 o 
  -9   3  22      353.16      347.97     83.00 o 
  -7   3  22      732.96      700.88     86.87 o 
  -5   3  22      394.33      573.71     86.15 o 
  -3   3  22      753.36      709.01     92.40 o 
  -1   3  22     1212.41     1420.31    109.08 o 
   1   3  22      416.26      290.33     86.67 o 
   3   3  22     2652.10     2288.16    179.64 o 
   5   3  22      258.69      300.95    112.91 o 
   7   3  22     1145.84     1028.32    157.85 o 
 -32   4  22      166.62      297.01    122.59 o 
 -30   4  22      220.85      253.18    104.11 o 
 -28   4  22      211.90      177.41     93.80 o 
 -26   4  22      583.24      592.36     98.36 o 
 -24   4  22      245.30      132.95     87.27 o 
 -22   4  22     1255.86     1414.37    116.55 o 
 -20   4  22      760.77      573.31     98.66 o 
 -18   4  22     1944.79     1936.84    119.93 o 
 -16   4  22       60.31       30.46     77.52 o 
 -14   4  22      112.51      136.12     81.89 o 
 -12   4  22       31.35      -31.72     82.36 o 
 -10   4  22     1070.22      786.22     94.87 o 
  -8   4  22       23.44       80.64     80.35 o 
  -6   4  22      705.46      826.61    108.30 o 
  -4   4  22        6.90      -29.31     77.27 o 
  -2   4  22      154.11      252.73    112.76 o 
   0   4  22       28.02       -1.69     87.02 o 
   2   4  22        9.09      123.71    138.81 o 
   4   4  22      207.66      108.56     80.56 o 
 -29   5  22        1.72     -155.27    107.41 o 
 -27   5  22       17.71      -91.04    187.11 o 
 -25   5  22      138.88       56.87    107.64 o 
 -23   5  22        0.06      -42.63    103.47 o 
 -21   5  22      113.04      249.88    109.92 o 
 -19   5  22       34.76      -82.50     96.24 o 
 -17   5  22      619.79      291.69    108.66 o 
 -15   5  22        0.26     -109.18     77.94 o 
 -13   5  22      613.97      677.78    118.69 o 
 -11   5  22     1199.89     1261.51    105.52 o 
  -9   5  22        3.20       -0.20     83.17 o 
  -7   5  22      170.34       99.70    106.00 o 
  -5   5  22      556.92      422.12     92.33 o 
  -3   5  22        5.16      -99.80     89.16 o 
  -1   5  22      152.44       41.83     86.29 o 
   1   5  22        3.90       27.19     89.32 o 
 -24   6  22       18.44       11.91    108.69 o 
 -22   6  22      582.08      693.84    123.02 o 
 -20   6  22       55.66       39.38    107.83 o 
 -18   6  22      475.13      605.99    120.41 o 
 -16   6  22        8.45      -17.87    102.78 o 
 -14   6  22      775.32      727.85    116.19 o 
 -12   6  22       59.49       23.04    100.63 o 
 -10   6  22      879.23      880.55    176.27 o 
  -8   6  22      368.79      226.08    150.01 o 
  -6   6  22     1514.40     1602.16    135.05 o 
  -4   6  22      334.30      177.11    150.73 o 
  -2   6  22      101.48      119.67    100.81 o 
 -35   1  23      286.67      262.76     94.64 o 
 -33   1  23        0.07      -17.41     86.37 o 
 -31   1  23      378.39      384.10     93.35 o 
 -29   1  23      251.35      163.25     83.34 o 
 -27   1  23      202.68      292.44     87.13 o 
 -25   1  23      385.42      323.47     82.72 o 
 -23   1  23      701.18      845.45     92.64 o 
 -21   1  23       45.16       47.13     76.78 o 
 -19   1  23     3468.77     3518.51    114.86 o 
 -17   1  23     1003.90      995.47     75.44 o 
 -15   1  23     2317.84     2630.10    120.90 o 
 -13   1  23     1560.15     1490.15     79.70 o 
 -11   1  23     1198.54     1216.85     74.59 o 
  -9   1  23      282.50      326.88     56.28 o 
  -7   1  23      540.59      448.21     64.35 o 
  -5   1  23      707.45      841.34     69.37 o 
  -3   1  23      838.26      930.61     67.45 o 
  -1   1  23     1603.23     1673.68     95.19 o 
   1   1  23      214.74      186.62     85.73 o 
   3   1  23      706.81      668.76    116.99 o 
   5   1  23       63.53     -145.56     97.04 o 
   7   1  23       11.44       54.52     99.00 o 
 -34   2  23      259.36      187.09     97.12 o 
 -32   2  23      179.12      239.13    106.29 o 
 -30   2  23      511.43      400.50     91.78 o 
 -28   2  23      350.19      463.07     91.05 o 
 -26   2  23      832.74      833.94     96.78 o 
 -24   2  23      843.97     1004.98     95.37 o 
 -22   2  23     1119.99     1234.32    108.37 o 
 -20   2  23      115.11       74.26     67.18 o 
 -18   2  23      402.05      373.56     72.18 o 
 -16   2  23       35.32      -11.71     63.59 o 
 -14   2  23     1598.87     1675.67     77.88 o 
 -12   2  23        9.89       -5.47     60.34 o 
 -10   2  23     2315.93     2090.58    115.34 o 
  -8   2  23      123.63      114.05     73.44 o 
  -6   2  23     2107.63     2244.91    118.99 o 
  -4   2  23       87.19       63.51     75.19 o 
  -2   2  23     2926.46     2783.75    146.19 o 
   0   2  23      477.47      272.84     82.33 o 
   2   2  23     1386.72     1673.06    175.13 o 
   4   2  23      327.97      251.65    133.15 o 
   6   2  23      545.73      709.06    144.50 o 
 -33   3  23       18.03     -103.27    105.51 o 
 -31   3  23       62.56     -166.10    131.82 o 
 -29   3  23       75.97        8.50    104.68 o 
 -27   3  23       95.55       15.69    101.71 o 
 -25   3  23      151.89      202.51    102.37 o 
 -23   3  23       68.27       -5.03    112.26 o 
 -21   3  23       46.26      -29.99     83.59 o 
 -19   3  23      959.86      812.43     99.56 o 
 -17   3  23      160.93      179.12     83.42 o 
 -15   3  23        9.41      155.63     82.87 o 
 -13   3  23        7.78       55.16     81.33 o 
 -11   3  23       27.64      105.08     78.18 o 
  -9   3  23        1.45      -26.61     74.33 o 
  -7   3  23        0.49      121.74     77.89 o 
  -5   3  23      674.83      730.88    121.62 o 
  -3   3  23      185.04      191.39     87.01 o 
  -1   3  23       78.81      -78.41     79.93 o 
   1   3  23      117.89      129.79     95.82 o 
   3   3  23        3.51      -34.36    108.32 o 
   5   3  23        7.54       20.86    166.03 o 
 -30   4  23       78.50       24.24    105.22 o 
 -28   4  23      156.32      129.25    144.71 o 
 -26   4  23      211.73      298.31     95.86 o 
 -24   4  23      467.70      505.20     98.36 o 
 -22   4  23      162.32      144.55     89.56 o 
 -20   4  23       20.90       49.93     85.26 o 
 -18   4  23     1714.25     1807.32    119.69 o 
 -16   4  23       13.94      -16.85     81.55 o 
 -14   4  23        5.86        6.67     82.51 o 
 -12   4  23       83.62     -108.61     79.70 o 
 -10   4  23       98.56       35.28     81.65 o 
  -8   4  23      140.30      123.92     85.65 o 
  -6   4  23      657.05      684.34    107.29 o 
  -4   4  23       16.39       61.13     83.63 o 
  -2   4  23      513.44      440.82     91.34 o 
   0   4  23        8.34       -3.32     83.19 o 
   2   4  23      371.72      461.49    136.49 o 
 -27   5  23      249.93      157.19    129.96 o 
 -25   5  23        4.86       23.67    106.28 o 
 -23   5  23      742.07      787.18    125.23 o 
 -21   5  23      177.91      134.04    106.99 o 
 -19   5  23     1003.60     1086.85    108.72 o 
 -17   5  23      411.89      492.63     97.34 o 
 -15   5  23     1618.60     1503.43    115.98 o 
 -13   5  23      193.34      244.38     94.12 o 
 -11   5  23     2285.00     2258.47    180.29 o 
  -9   5  23      255.95      222.17    106.38 o 
  -7   5  23      136.26      -29.70     93.17 o 
  -5   5  23     1891.97     1957.19    128.67 o 
  -3   5  23      832.70      637.56    102.73 o 
  -1   5  23      717.54      800.83    107.29 o 
 -20   6  23        9.21       16.20    110.13 o 
 -18   6  23      159.17       64.16    108.09 o 
 -16   6  23        0.37       73.85    100.87 o 
 -14   6  23      505.60      586.01    118.23 o 
 -12   6  23      325.89      140.27    108.36 o 
 -10   6  23      487.86      359.71    135.96 o 
  -8   6  23        8.27      -75.27     98.41 o 
  -6   6  23      102.85       15.94    100.24 o 
 -34   0  24      177.09       61.06    141.14 o 
 -32   0  24       66.55       89.61    131.89 o 
 -30   0  24      617.73      650.76    157.91 o 
 -28   0  24       37.38     -144.18     96.18 o 
 -26   0  24     1451.80     1345.85    127.06 o 
 -24   0  24      662.82      731.63    114.29 o 
 -22   0  24      565.78      572.74    106.34 o 
 -20   0  24      453.29      494.46    136.32 o 
 -18   0  24     1601.32     1671.30    132.74 o 
 -16   0  24     1299.23     1531.56    126.37 o 
 -14   0  24     2517.21     2763.13    154.20 o 
 -12   0  24       40.28       56.40     92.39 o 
 -10   0  24     7768.94     8300.64    252.21 o 
  -8   0  24     1212.23     1315.77    121.25 o 
  -6   0  24     2396.92     2692.79    129.61 o 
  -4   0  24     1758.84     1367.15    126.14 o 
  -2   0  24       22.11     -121.42    117.38 o 
   0   0  24       13.70      235.91    119.09 o 
   2   0  24      795.93      760.43    132.69 o 
   4   0  24       16.22       77.76    114.55 o 
   6   0  24     2746.10     3077.98    293.75 o 
 -33   1  24       16.51      196.01     92.15 o 
 -31   1  24       70.69        3.40     83.99 o 
 -29   1  24       69.71       12.35     85.00 o 
 -27   1  24       73.27      175.13     81.98 o 
 -25   1  24       51.55       39.80     80.38 o 
 -23   1  24      231.46      400.46     93.42 o 
 -21   1  24      124.16      133.22     76.81 o 
 -19   1  24      167.92      160.74     63.64 o 
 -17   1  24       51.39      112.98     62.02 o 
 -15   1  24      942.19      926.58     78.60 o 
 -13   1  24     1277.71     1442.11     84.57 o 
 -11   1  24      870.46      870.99     88.91 o 
  -9   1  24     3951.38     4012.78    128.63 o 
  -7   1  24      930.86      953.00     78.39 o 
  -5   1  24      532.89      529.16     70.22 o 
  -3   1  24      367.32      326.21     68.39 o 
  -1   1  24        4.01      -17.60     79.84 o 
   1   1  24       79.48       51.88    123.24 o 
   3   1  24       73.89       58.59     97.99 o 
   5   1  24      526.80      325.54    110.25 o 
 -32   2  24      128.89      224.80    111.24 o 
 -30   2  24        4.52       90.84     89.38 o 
 -28   2  24      145.55      -11.49     84.91 o 
 -26   2  24       12.58        5.24     80.09 o 
 -24   2  24       15.56       33.39    110.33 o 
 -22   2  24      104.82      -14.39     78.04 o 
 -20   2  24      113.24       17.51     74.08 o 
 -18   2  24       11.07       -4.05     66.30 o 
 -16   2  24      587.76      699.55     78.08 o 
 -14   2  24       85.32      233.13     66.91 o 
 -12   2  24      599.24      451.85     84.66 o 
 -10   2  24      316.70      229.12     78.28 o 
  -8   2  24      465.32      590.91     98.64 o 
  -6   2  24      381.04      361.87     77.72 o 
  -4   2  24      804.16      551.15    130.88 o 
  -2   2  24      220.02       99.54     95.86 o 
   0   2  24       79.67      139.23     85.00 o 
   2   2  24       25.82       99.37    159.65 o 
   4   2  24       52.51      -15.96    126.43 o 
 -31   3  24      200.29      -41.65    102.45 o 
 -29   3  24      118.17     -116.61     99.72 o 
 -27   3  24      542.88      404.66    116.55 o 
 -25   3  24        2.68     -148.00    102.63 o 
 -23   3  24     2079.18     1995.33    157.39 o 
 -21   3  24      506.62      269.94     93.54 o 
 -19   3  24      407.53      435.46     95.04 o 
 -17   3  24     2719.28     2262.82    177.11 o 
 -15   3  24      459.67      666.44     95.77 o 
 -13   3  24      419.04      285.88     88.27 o 
 -11   3  24     1346.39     1312.13    106.03 o 
  -9   3  24       14.09      -51.54     77.51 o 
  -7   3  24      903.15      912.40     98.23 o 
  -5   3  24       47.00       22.37     80.35 o 
  -3   3  24      342.36      353.29     91.65 o 
  -1   3  24      750.66      648.66    107.71 o 
   1   3  24      959.78      964.56    103.64 o 
   3   3  24      913.91      972.76    120.06 o 
 -28   4  24      300.36      123.36    107.59 o 
 -26   4  24      151.98       94.24    101.05 o 
 -24   4  24      369.41      380.96     99.99 o 
 -22   4  24      893.81      936.49    117.72 o 
 -20   4  24      460.53      301.18     94.02 o 
 -18   4  24      484.79      473.48     99.13 o 
 -16   4  24      551.41      580.58    100.07 o 
 -14   4  24       23.99       -4.94     89.88 o 
 -12   4  24      770.92      789.93    127.53 o 
 -10   4  24       84.22       57.14     86.17 o 
  -8   4  24      557.04      589.16    104.83 o 
  -6   4  24      225.81      181.06     88.21 o 
  -4   4  24        1.62       13.76     85.99 o 
  -2   4  24      284.21      148.72     90.58 o 
   0   4  24        0.14      -47.48     90.43 o 
 -25   5  24       61.48      -53.67     92.04 o 
 -23   5  24        2.25       51.39     91.86 o 
 -21   5  24        3.22      108.82     93.55 o 
 -19   5  24        8.16       44.00     89.51 o 
 -17   5  24        9.32      -12.18     87.93 o 
 -15   5  24        8.23       32.63     89.97 o 
 -13   5  24      190.24      194.04     96.48 o 
 -11   5  24      125.56      124.92     92.24 o 
  -9   5  24       73.20      -24.14     98.74 o 
  -7   5  24       24.72      -21.19     99.23 o 
  -5   5  24      247.68      122.27     92.41 o 
  -3   5  24       17.45      157.10     92.42 o 
 -16   6  24      285.55      340.06    118.44 o 
 -14   6  24      842.29      963.69    150.24 o 
 -12   6  24        3.39     -144.09    119.42 o 
 -33   1  25       15.58       97.72     90.91 o 
 -31   1  25      394.89      480.81     95.94 o 
 -29   1  25        2.81       17.67     85.20 o 
 -27   1  25      655.62      445.52     89.98 o 
 -25   1  25      116.89      204.77     83.27 o 
 -23   1  25      664.16      789.95     94.84 o 
 -21   1  25        4.27       28.25     79.02 o 
 -19   1  25      286.79      259.71     81.84 o 
 -17   1  25       10.40       43.78     64.87 o 
 -15   1  25     3259.30     2965.61    111.45 o 
 -13   1  25      100.14      150.91     67.21 o 
 -11   1  25     1388.79     1255.89     76.98 o 
  -9   1  25      205.66      209.63     67.94 o 
  -7   1  25      547.53      595.61     73.51 o 
  -5   1  25      210.93       92.41     68.99 o 
  -3   1  25      237.45      123.80     75.66 o 
  -1   1  25        3.10      -86.94     93.07 o 
   1   1  25      287.22      483.02    111.29 o 
   3   1  25      118.77      146.80    105.65 o 
 -32   2  25      188.94      273.22    104.59 o 
 -30   2  25       78.69      188.52     93.54 o 
 -28   2  25      636.27      492.59     93.88 o 
 -26   2  25      272.56      135.67     80.79 o 
 -24   2  25      736.99      738.74     94.87 o 
 -22   2  25      901.21      693.97     90.62 o 
 -20   2  25      179.26       50.42     74.42 o 
 -18   2  25      323.00      404.19    106.57 o 
 -16   2  25       30.25       67.96     71.29 o 
 -14   2  25      103.28      142.85     80.12 o 
 -12   2  25      279.42       75.31     81.61 o 
 -10   2  25     1480.57     1426.12    108.09 o 
  -8   2  25      102.61       74.38     78.34 o 
  -6   2  25      893.28     1162.45    124.43 o 
  -4   2  25       13.81      -26.10    105.08 o 
  -2   2  25     2155.67     2056.79    134.27 o 
   0   2  25       32.19       -7.52    105.16 o 
   2   2  25      676.29      472.55    139.98 o 
 -31   3  25       11.59     -112.89    107.38 o 
 -29   3  25        4.50      -35.38    107.38 o 
 -27   3  25      133.86       -4.35    106.76 o 
 -25   3  25        0.66     -121.01    102.45 o 
 -23   3  25        2.06       30.37    133.18 o 
 -21   3  25       29.40      164.66     89.82 o 
 -19   3  25      630.05      791.91    106.51 o 
 -17   3  25        1.66       -6.62     88.79 o 
 -15   3  25       80.20        6.23     85.36 o 
 -13   3  25       64.97       -0.20     83.57 o 
 -11   3  25      138.46      -48.61     77.99 o 
  -9   3  25        0.33      -69.98     81.99 o 
  -7   3  25      418.14      434.82    101.71 o 
  -5   3  25        0.38      101.72     88.07 o 
  -3   3  25        3.75       89.38     95.54 o 
  -1   3  25       14.20       28.11     95.42 o 
   1   3  25       10.13        0.61     85.19 o 
 -28   4  25      331.11       55.54    107.12 o 
 -26   4  25      122.42      243.97    113.40 o 
 -24   4  25       87.53      -47.00     95.13 o 
 -22   4  25      422.63      347.89     97.93 o 
 -20   4  25      572.56      472.63    101.50 o 
 -18   4  25      590.64      539.30    103.16 o 
 -16   4  25      162.41      144.17     94.22 o 
 -14   4  25      162.03      159.18     90.59 o 
 -12   4  25       48.91      -10.06     86.46 o 
 -10   4  25       99.10      -14.77     87.31 o 
  -8   4  25      105.33      139.75     98.03 o 
  -6   4  25      325.07      316.51     95.72 o 
  -4   4  25       58.31     -129.25    102.99 o 
  -2   4  25      398.07      436.82    100.90 o 
 -23   5  25      875.64     1004.98    116.77 o 
 -21   5  25       17.73      -66.91     94.48 o 
 -19   5  25      572.90      586.51    154.64 o 
 -17   5  25       93.75      119.38     97.35 o 
 -15   5  25     1027.27     1034.88    116.66 o 
 -13   5  25        1.17     -145.74     99.09 o 
 -11   5  25     1139.94     1204.48    131.81 o 
  -9   5  25      135.04       53.11    147.47 o 
  -7   5  25     2063.20     2240.67    135.57 o 
 -32   0  26      273.26      485.26    194.77 o 
 -30   0  26      173.60       88.81    142.58 o 
 -28   0  26      386.60      464.59    148.81 o 
 -26   0  26      452.40      428.09    111.94 o 
 -24   0  26      177.53      181.55    142.34 o 
 -22   0  26     1415.93     1411.44    143.03 o 
 -20   0  26     2864.51     2583.31    159.35 o 
 -18   0  26      209.89      392.02    152.61 o 
 -16   0  26      530.33      449.10    108.34 o 
 -14   0  26     3259.20     3196.35    171.86 o 
 -12   0  26      311.69      598.92    120.09 o 
 -10   0  26     2098.43     2305.77    225.89 o 
  -8   0  26      196.98      219.05     93.09 o 
  -6   0  26      905.36      831.97    114.92 o 
  -4   0  26       79.00        8.94     95.41 o 
  -2   0  26      510.17      491.40    126.19 o 
   0   0  26        0.84     -165.01    110.01 o 
   2   0  26      635.86      919.56    210.73 o 
 -31   1  26      179.28      272.50     93.64 o 
 -29   1  26       18.21        5.54     85.33 o 
 -27   1  26      191.22      247.88     88.36 o 
 -25   1  26       12.14       12.86     80.10 o 
 -23   1  26        3.22       14.65     81.76 o 
 -21   1  26      213.38      240.14     82.68 o 
 -19   1  26        3.74     -102.65     79.87 o 
 -17   1  26       25.13       73.04     78.15 o 
 -15   1  26      753.19      814.72     78.19 o 
 -13   1  26       83.65       51.51     67.02 o 
 -11   1  26     1202.02     1350.76     80.16 o 
  -9   1  26      197.63      137.68     68.58 o 
  -7   1  26      862.49      975.49     94.72 o 
  -5   1  26      457.30      411.56     84.57 o 
  -3   1  26      294.26      349.29     92.36 o 
  -1   1  26      151.10      138.36    133.46 o 
   1   1  26      130.28      106.43    103.23 o 
 -30   2  26        2.00       33.67     85.46 o 
 -28   2  26       95.76       29.60    102.58 o 
 -26   2  26       51.76      114.04     86.70 o 
 -24   2  26        2.50        7.79     81.63 o 
 -22   2  26      146.93      342.93     84.86 o 
 -20   2  26      114.38      175.87     82.39 o 
 -18   2  26       86.35      129.74     92.32 o 
 -16   2  26      624.49      404.41    128.73 o 
 -14   2  26       54.07       51.54     97.70 o 
 -12   2  26      114.19      -12.78    106.00 o 
 -10   2  26        0.99      -10.13    110.61 o 
  -8   2  26       29.46      199.85     92.44 o 
  -6   2  26        0.89      163.95    107.98 o 
  -4   2  26      187.47      159.92    107.52 o 
  -2   2  26      240.43      191.17     96.19 o 
   0   2  26       88.05       10.91    124.11 o 
 -29   3  26      136.19      229.33    113.20 o 
 -27   3  26      683.42      945.64    124.98 o 
 -25   3  26       25.82      -12.62    103.07 o 
 -23   3  26      588.23      774.24    121.52 o 
 -21   3  26       31.54      -39.11     99.96 o 
 -19   3  26     1382.48     1493.47    134.97 o 
 -17   3  26      714.55      763.92    104.08 o 
 -15   3  26      738.50      530.27     98.81 o 
 -13   3  26      173.98      -47.19     83.51 o 
 -11   3  26      642.66      626.93     97.34 o 
  -9   3  26       10.51      191.53     97.30 o 
  -7   3  26      337.97      187.75     89.50 o 
  -5   3  26       14.76        8.01     97.99 o 
  -3   3  26     1117.95     1165.32    127.26 o 
 -26   4  26      349.08      362.45    122.30 o 
 -24   4  26      254.06       87.87    111.68 o 
 -22   4  26      393.20      249.96    103.52 o 
 -20   4  26      157.96      -21.96     96.34 o 
 -18   4  26       69.69       49.56     90.96 o 
 -16   4  26      956.13      794.62    110.15 o 
 -14   4  26       18.77     -118.86     89.61 o 
 -12   4  26      429.27      569.90    102.38 o 
 -10   4  26      134.21       66.70     97.97 o 
  -8   4  26      291.39      384.51    110.21 o 
  -6   4  26      565.38      617.42    103.58 o 
 -17   5  26        6.18     -139.55     93.03 o 
 -15   5  26       30.49     -132.82     88.55 o 
 -13   5  26       90.28       97.20     99.39 o 
 -31   1  27      211.41       79.51     88.30 o 
 -29   1  27       59.52      120.22     90.32 o 
 -27   1  27      199.69      223.97     90.25 o 
 -25   1  27       47.65      -15.09     81.74 o 
 -23   1  27       72.64      -88.18     81.93 o 
 -21   1  27       42.82       18.27     84.20 o 
 -19   1  27     1077.63     1007.59     99.74 o 
 -17   1  27      744.37      784.03     94.21 o 
 -15   1  27     1428.07     1656.71    108.92 o 
 -13   1  27        3.27      -48.00     60.30 o 
 -11   1  27      934.17      934.45     83.64 o 
  -9   1  27        4.43       39.54     66.95 o 
  -7   1  27     1003.12      954.36     95.74 o 
  -5   1  27        1.65      -77.37     75.58 o 
  -3   1  27      129.12      123.54     99.16 o 
  -1   1  27       38.91       89.18    117.35 o 
 -28   2  27      208.24      393.49     93.66 o 
 -26   2  27        1.11       36.87     84.75 o 
 -24   2  27      774.03      848.44    120.01 o 
 -22   2  27        3.30     -116.00    100.02 o 
 -20   2  27     1311.05     1419.11    129.23 o 
 -18   2  27      169.81      174.67    102.75 o 
 -16   2  27       11.72     -113.28    128.12 o 
 -14   2  27      130.68        4.69     91.21 o 
 -12   2  27      161.96       80.70    117.06 o 
 -10   2  27      641.39      655.88    107.71 o 
  -8   2  27       98.74      -51.88    107.05 o 
  -6   2  27      784.62      635.70    125.61 o 
  -4   2  27      522.80      464.17    102.60 o 
 -27   3  27        1.09      -71.80    109.96 o 
 -25   3  27        9.58      -24.25    100.68 o 
 -23   3  27       57.67      -79.97    118.94 o 
 -21   3  27       97.83       81.88    106.36 o 
 -19   3  27       35.91      -32.42    106.14 o 
 -17   3  27       58.40      -26.09     95.01 o 
 -15   3  27      566.24      527.95    101.31 o 
 -13   3  27      101.03       54.59     86.47 o 
 -11   3  27        0.95      -82.13     84.55 o 
  -9   3  27        7.48       95.57     97.35 o 
  -7   3  27        0.95       78.82    101.22 o 
  -5   3  27       50.97      225.36    102.07 o 
 -22   4  27      117.36      -32.71    107.77 o 
 -20   4  27      570.08      408.00    109.21 o 
 -18   4  27       93.31      -45.60     95.63 o 
 -16   4  27      250.27      207.54    100.00 o 
 -14   4  27      324.88      374.31     98.91 o 
 -12   4  27       60.45      228.17    129.04 o 
 -10   4  27        4.96      111.09    103.05 o 
 -28   0  28      587.97      657.66    161.83 o 
 -26   0  28        0.11     -146.67    138.02 o 
 -24   0  28     1106.45     1247.86    193.28 o 
 -22   0  28        0.49     -144.59     96.39 o 
 -20   0  28      691.15      961.51    148.36 o 
 -18   0  28      264.48      298.47    111.96 o 
 -16   0  28     1156.82     1192.94    130.83 o 
 -14   0  28      465.74      542.05    115.22 o 
 -12   0  28      849.31      770.53    121.25 o 
 -10   0  28       40.22      -39.73    107.33 o 
  -8   0  28      162.48      311.25    106.41 o 
  -6   0  28      267.85      174.71    119.09 o 
  -4   0  28       14.30       -5.88    115.08 o 
 -29   1  28      156.14      174.92     93.49 o 
 -27   1  28       14.10      102.45     99.01 o 
 -25   1  28      261.50      156.08     88.22 o 
 -23   1  28       42.71       42.54     84.81 o 
 -21   1  28        0.66       99.28     83.96 o 
 -19   1  28      636.56      784.05     98.22 o 
 -17   1  28      105.72      187.82     86.02 o 
 -15   1  28      275.33      198.75     99.06 o 
 -13   1  28       36.22      164.27     72.61 o 
 -11   1  28      143.06      142.84     88.53 o 
  -9   1  28       18.64        1.11     78.99 o 
  -7   1  28       18.69        9.23     79.45 o 
  -5   1  28      110.18       54.44    100.47 o 
 -26   2  28       76.52      112.39    105.99 o 
 -24   2  28       87.81      -45.35    104.44 o 
 -22   2  28        2.31       74.39    102.18 o 
 -20   2  28       46.71       48.00    129.96 o 
 -18   2  28       32.47      -36.41     95.38 o 
 -16   2  28      150.20       81.78     99.99 o 
 -14   2  28      598.70      549.86    150.24 o 
 -12   2  28      304.55      384.72    105.82 o 
 -10   2  28        9.47      -95.84    169.60 o 
  -8   2  28      254.67      282.73    119.02 o 
  -6   2  28      319.83      389.08    120.17 o 
 -23   3  28      287.04      240.93    111.55 o 
 -21   3  28       81.44     -104.41    102.31 o 
 -19   3  28     1058.13     1201.16    159.64 o 
 -17   3  28       10.76       51.75     98.47 o 
 -15   3  28      368.30      448.13    110.50 o 
 -13   3  28      104.79       80.06    155.70 o 
 -11   3  28      760.85      757.92    140.22 o 
  -9   3  28        1.64       -9.26    114.47 o 
 -25   1  29       49.76      -46.14     87.51 o 
 -23   1  29      327.86      204.85     92.86 o 
 -21   1  29       10.25      -48.23     86.46 o 
 -19   1  29       48.76       57.78     84.01 o 
 -17   1  29      209.35      222.36     86.71 o 
 -15   1  29      314.06      281.70     78.70 o 
 -13   1  29      447.78      478.04     98.89 o 
 -11   1  29     1090.28      785.78    126.28 o 
  -9   1  29      145.40      132.29    114.39 o 
 -24   2  29      539.94      596.28    119.42 o 
 -22   2  29       43.24        7.99    141.02 o 
 -20   2  29      234.25      260.27    110.11 o 
 -18   2  29       82.66       67.17     99.45 o 
 -16   2  29      113.38      -43.31    113.89 o 
 -14   2  29       24.67       24.59    173.28 o 
 -12   2  29      221.74       57.69    104.15 o 
 -22   0  30       46.09       46.33    113.27 o 
 -20   0  30      604.96      661.15    146.80 o 
 -18   0  30      141.42      -22.52    106.14 o 
 -16   0  30     1461.74     1459.30    141.08 o 
 -14   0  30      142.97      261.33    162.67 o 
 -21   1  30      209.71      163.61     89.81 o 
 -19   1  30       13.35     -108.98     84.59 o 
 -17   1  30       85.60       56.78     78.11 o 
 -15   1  30       75.30      -44.36    101.48 o 
                                                 
